# Supplementary material for: Metformin directly suppresses atherosclerosis in normoglycaemic mice via haematopoietic adenosine monophosphate-activated protein kinase
Source: Cardiovasc Res. 2020 Jun 25;117(5):1295–308. doi: 10.1093/cvr/cvaa171 (PMC8064441; doi:10.1093/cvr/cvaa171)
Supplement: cvaa171_Supplementary_Data [file cvaa171_supplementary_data.zip]

Archive with 4 entries (3 files):
- Suppl/
- Suppl/23-5-20 EHJ Figures Online.pptx
- Suppl/CVR-2018-789R3 Online Supplemental Metformin.docx
- Suppl/Total hMDM metformin 18-6-16v2.xlsx
