# Supplementary material for: Metformin directly suppresses atherosclerosis in normoglycaemic mice via haematopoietic adenosine monophosphate-activated protein kinase
Source: Cardiovasc Res. 2020 Jun 25;117(5):1295–308. doi: 10.1093/cvr/cvaa171 (PMC8064441; doi:10.1093/cvr/cvaa171)
Supplement: cvaa171_Supplementary_Data [file cvaa171_supplementary_data.zip › Suppl/Total hMDM metformin 18-6-16v2.xlsx]

## Sheet: Total hMDM metformin
# Notes : All Entities
# Technology : Agilent.TwoColor.72363
# Owner : gxuser
# Created On : Sat Jun 18 17:38:06 BST 2016
ProbeName	[Metformin, DC](normalized)	[Metformin, GH](normalized)	[Metformin, JCM](normalized)	[Metformin, JJB](normalized)	[Veh, DC](normalized)	[Veh, GH](normalized)	[Vehicle, JCM](normalized)	[Vehicle, JJB](normalized)	1477-ICL_257236311951_S01_GE2_107_Sep09_1_2.txt:FEFlags	1477-ICL_257236311951_S01_GE2_107_Sep09_1_4.txt:FEFlags	1477-ICL_257236311951_S01_GE2_107_Sep09_2_2.txt:FEFlags	1477-ICL_257236311951_S01_GE2_107_Sep09_2_4.txt:FEFlags	1477-ICL_257236311951_S01_GE2_107_Sep09_1_1.txt:FEFlags	1477-ICL_257236311951_S01_GE2_107_Sep09_2_1.txt:FEFlags	1477-ICL_257236311951_S01_GE2_107_Sep09_2_3.txt:FEFlags	1477-ICL_257236311950_S01_GE2_107_Sep09_2_1.txt:FEFlags	GeneSymbol	Description	Sequence	Chromosome End Index_Avadis_	Chromosome Number_Avadis_	Chromosome Start Index_Avadis_	Chromosome Strand_Avadis_	ControlType	Cytoband	EnsemblID	EntrezGeneID	GenbankAccession	GeneName	GenomicCoordinates	Go	RefSeqAccession	TIGRID	UniGeneID
GE_BrightCorner	-1.41063	-1.16686	-1.45402	-1.26292	-1.72185	-0.744857	-1.5722	-1.19087	Detected	Detected	Detected	Detected	Detected	Detected	Detected	Detected		Unknown						pos
DarkCorner	-0.393594	-0.0779295	-0.123563	-0.11903	-0.0393924	-0.155942	-0.150421	-0.161128	Not Detected	Not Detected	Not Detected	Not Detected	Not Detected	Not Detected	Not Detected	Not Detected		Unknown						pos
A_21_P0014386	0.612736	0.172213	0.516138	-0.192806	-0.0569705	1.55323	-0.788661	-0.171683	Not Detected	Not Detected	Not Detected	Not Detected	Not Detected	Not Detected	Not Detected	Not Detected			AATACATGTTTTGGTAAACACTCGGTCAGAGCACCCTCTTTCTGTGGAATCAGACTGGCA					FALSE
A_33_P3396872	2.54095	2.13402	3.0134	1.26339	2.87543	2.92044	2.95631	1.292	Not Detected	Not Detected	Not Detected	Not Detected	Not Detected	Not Detected	Not Detected	Not Detected	CPED1	Homo sapiens cadherin-like and PC-esterase domain containing 1 (CPED1), transcript variant 2, mRNA [NM_001105533]	GCTTATCTCACCTAATACAGGGACTATGCAACCAAGAAACTGGAAATAAAAACAAAGATA	120901947	chr7	120901888	+	FALSE	hs|7q31.31		79974	NM_001105533	cadherin-like and PC-esterase domain containing 1	chr7:120901888-120901947	GO:0005783	NM_001105533	THC2601673	Hs.189652
A_33_P3267760	0.338624	-0.51014	-1.34646	-0.633696	0.964825	0.116767	-0.56144	-0.835427	Not Detected	Not Detected	Not Detected	Not Detected	Not Detected	Not Detected	Not Detected	Not Detected	BCOR	BCL6 corepressor [Source:HGNC Symbol;Acc:HGNC:20893] [ENST00000378463]	CATCAAAGCTACGAGAGATCCTACACACCCAGATTTAAAAAATAATAAAAACTTAAGGGC	39909128	chrX	39909069	-	FALSE	hs|Xp11.4	ENST00000378463	54880		BCL6 corepressor	chrX:39909128-39909069	GO:0005515|GO:0031519|GO:0035518|GO:0000415|GO:0004842|GO:0044212|GO:0042826|GO:0003714|GO:0070171|GO:0005634|GO:0000122|GO:0030502|GO:0065001|GO:0006351|GO:0007507|GO:0031072|GO:0051572|GO:0042476|GO:0060021|GO:0045892|GO:0008134
A_32_P194264	2.04919	0.419594	1.55819	1.36315	1.35368	0.489095	1.33932	2.04561	Detected	Detected	Detected	Detected	Detected	Detected	Detected	Detected	CHAC2	Homo sapiens ChaC, cation transport regulator homolog 2 (E. coli) (CHAC2), mRNA [NM_001008708]	CTGATTATCTTGGTCCTGCACCTCTGGAAGACATTGCTGAACAAATTCTTAATGCAGCTG	54001513	chr2	54001454	+	FALSE	hs|2p16.2	ENST00000295304	494143	NM_001008708	ChaC, cation transport regulator homolog 2 (E. coli)	chr2:54001454-54001513	GO:0008150|GO:0003674|GO:0016746|GO:0008152|GO:0005575	NM_001008708	THC2473883	Hs.585944
A_23_P153745	-5.07643	-4.58934	-4.62357	-4.86504	-4.81473	-4.76028	-4.57846	-4.64909	Detected	Detected	Detected	Detected	Detected	Detected	Detected	Detected	IFI30	Homo sapiens interferon, gamma-inducible protein 30 (IFI30), mRNA [NM_006332]	ATGAAGCCCAGATACACAAAATTCCACCCCTAGATCAAGAATCCTGCTCCACTAAGAATG	18288899	chr19	18288840	+	FALSE	hs|19p13.11	ENST00000593731	10437	NM_006332	interferon, gamma-inducible protein 30	chr19:18288840-18288899	GO:0016667|GO:0030054|GO:0005886|GO:0019221|GO:0042590|GO:0048147|GO:0050821|GO:0005576|GO:0005764|GO:0043231|GO:0019886|GO:0005737|GO:0060333|GO:0055114|GO:0043202	NM_006332	THC2482700	Hs.14623
A_33_P3352837	-0.164325	-0.186691	-0.0859561	-1.41378	-0.0540986	-0.105209	-2.4588	-0.156142	Not Detected	Not Detected	Not Detected	Not Detected	Not Detected	Not Detected	Not Detected	Not Detected			TTAGTTGTTCCGGTTACACAAGGCTGCTTAGAATGTGGGAGCAGGAAGGCTTTCTCTAAA	171521262	chr2	171521203	-	FALSE	hs|2q31.1					chr2:171521262-171521203
A_21_P0011260	4.17708	3.86752	4.54051	3.81496	4.24987	4.6451	4.55777	3.86966	Not Detected	Not Detected	Not Detected	Not Detected	Not Detected	Not Detected	Not Detected	Not Detected		603036639F1 NIH_MGC_115 Homo sapiens cDNA clone IMAGE:5177672 5', mRNA sequence [BI821606]	CAGCTGCAACATATTTTTCAAATTTAGGAACCCAACTTAACCATCTGAACATCCTTCTTA	103675184	chr14	103675125	+	FALSE	hs|14q32.32	ENST00000618272				chr14:103675125-103675184			THC2662262	Hs.592320
A_33_P3235816	-0.159111	-0.185512	0.453375	-0.228321	-0.0529041	-0.107842	-0.0679277	-0.150289	Not Detected	Not Detected	Not Detected	Not Detected	Not Detected	Not Detected	Not Detected	Not Detected		DPY19L2 pseudogene 1 [Source:HGNC Symbol;Acc:HGNC:22305] [ENST00000436258]	ATTCCTAATTAAAATTTTTTAATTTCTGAATTTTGAATCTCTAAAAATCATAAAATTCTA	35129516	chr7	35129457	-	FALSE	hs|7p14.2	ENST00000436258		BX647611		chr7:35129516-35129457			THC2646539	Hs.594815
A_21_P0014180	-0.15641	-0.184862	-0.0828918	-0.188093	-0.0523199	-0.109091	-0.0663544	-1.8446	Not Detected	Not Detected	Not Detected	Not Detected	Not Detected	Not Detected	Not Detected	Not Detected	GPR146	G protein-coupled receptor 146 [Source:HGNC Symbol;Acc:HGNC:21718] [ENST00000474396]	TGCTGGTCAAGATGTGTTAGTGAGGAGCTAGACAAGATGAGCACGTGAGAAGCAGGGGCC	1095900	chr7	1095841	+	FALSE	hs|7p22.3	ENST00000474396	115330	XM_006715643	G protein-coupled receptor 146	chr7:1095841-1095900	GO:0007186|GO:0005886|GO:0004930|GO:0016021	XM_006715643	THC2637218
A_24_P944991	-0.54466	-0.750415	-0.487647	-0.251159	-0.0449472	-0.367884	-1.03217	-1.59651	Not Detected	Not Detected	Not Detected	Not Detected	Not Detected	Not Detected	Not Detected	Not Detected	SREK1IP1	Homo sapiens SREK1-interacting protein 1 (SREK1IP1), mRNA [NM_173829]	TAGGTAGCCCTTATGTCCACTAAAGTAAATGCTTATGTTGTAGAAGCATCGAACATCAAC	64018946	chr5	64018887	-	FALSE	hs|5q12.3	ENST00000513458	285672	NM_173829	SREK1-interacting protein 1	chr5:64018946-64018887	GO:0008380|GO:0006397|GO:0008270|GO:0003676	NM_173829	THC2471037	Hs.69504
A_21_P0006507	-0.151475	-0.550426	-0.221664	-0.185849	-0.0510058	-0.111406	-0.0630577	-0.141854	Not Detected	Not Detected	Not Detected	Not Detected	Not Detected	Not Detected	Not Detected	Not Detected	lnc-ARMCX4-1	LNCipedia lincRNA (lnc-ARMCX4-1), lincRNA [lnc-ARMCX4-1:1]	AATGCTCTGACCGATACATTCTTTAGAACATCTACCCGTACATTCCAAGGACCCTTTTTC	100672785	chrX	100672726	+	FALSE	hs|Xq22.1				lnc-ARMCX4-1:1	chrX:100672726-100672785
A_23_P208706	-0.854659	-1.37157	-1.14382	-0.559258	-0.565901	-0.641169	-1.17156	-1.18149	Detected	Detected	Detected	Detected	Detected	Detected	Detected	Detected	BAX	Homo sapiens BCL2-associated X protein (BAX), transcript variant sigma, mRNA [NM_138764]	TGCCTTGGACTGTGTTTTTCCTCCATAAATTATGGCATTTTTCTGGGAGGGGTGGGGATT	49464963	chr19	49464904	+	FALSE	hs|19q13.33	ENST00000513545	581	NM_138764	BCL2-associated X protein	chr19:49464904-49464963	GO:0043496|GO:0005515|GO:0002358|GO:0043497|GO:0009651|GO:0007281|GO:0042803|GO:0035234|GO:0006808|GO:0042802|GO:0005757|GO:0043524|GO:0034644|GO:0043525|GO:0008053|GO:0008637|GO:0002904|GO:0002262|GO:0032461|GO:0010332|GO:0046982|GO:0006687|GO:0032469|GO:0001844|GO:0009636|GO:0010248|GO:0033599|GO:0009566|GO:0046930|GO:0005789|GO:0032471|GO:0008625|GO:0032091|GO:0001783|GO:0001782|GO:0021987|GO:…	NM_138764	THC2488004	Hs.624291
A_33_P3388806	-0.14648	-0.180978	-0.0783984	-0.931506	-0.0497365	-0.113446	-0.0599089	-0.136538	Not Detected	Not Detected	Not Detected	Not Detected	Not Detected	Not Detected	Not Detected	Not Detected	FPGT-TNNI3K	Homo sapiens FPGT-TNNI3K readthrough (FPGT-TNNI3K), transcript variant 2, mRNA [NM_001199327]	CGGTCCTTTTTGTTTATTTTGTTCACTGCTATAACACTAACATCTAAAGCTGGATGCTTA	74930574	chr1	74930515	+	FALSE	hs|1p31.1	ENST00000370899	100526835	NM_001199327	FPGT-TNNI3K readthrough	chr1:74930515-74930574		NM_001199327	THC2476487	Hs.480085
A_33_P3324839	-0.560947	-1.07942	-1.59849	-0.55778	0.392847	-1.32681	-1.79629	-0.955558	Not Detected	Not Detected	Not Detected	Not Detected	Not Detected	Not Detected	Not Detected	Not Detected	SYNGAP1	Homo sapiens synaptic Ras GTPase activating protein 1 (SYNGAP1), mRNA [NM_006772]	TTGGTCTCTACTCCCAGGGGGAGGGGGGAACTTACTCTAGGAAAAGCCATGTCTCTCTCC	33420618	chr6	33420559	+	FALSE	hs|6p21.32	ENST00000418600	8831	NM_006772	synaptic Ras GTPase activating protein 1	chr6:33420559-33420618	GO:0007389|GO:0017124|GO:0050803|GO:0031235|GO:0032851|GO:0007265|GO:0016358|GO:0005099|GO:0046580|GO:0043524|GO:0005737|GO:0032320|GO:0048167|GO:0043198|GO:0008542|GO:0048169|GO:0043408|GO:0043113|GO:0050771|GO:0005097	NM_006772	THC2628677	Hs.586264
A_24_P333494	-0.0448885	-0.244829	0.139442	-0.214616	0.0362883	-0.160764	0.115383	-0.206162	Detected	Detected	Detected	Detected	Detected	Detected	Detected	Detected	FBXO42	Homo sapiens F-box protein 42 (FBXO42), mRNA [NM_018994]	AAACGCCTTGTACTTTGTACGAGCAAAGAGATAATGTGTTCTAAACCCCTTTCCTTTTCT	16577198	chr1	16577139	-	FALSE	hs|1p36.13	ENST00000375592	54455	NM_018994	F-box protein 42	chr1:16577198-16577139		NM_018994	NP1201791	Hs.522384
A_22_P00006274	-1.07144	-0.177439	-0.0750147	0.57312	-0.0477691	0.409126	-0.0554347	-0.128732	Not Detected	Not Detected	Not Detected	Not Detected	Not Detected	Not Detected	Not Detected	Not Detected	LOC101927502	Homo sapiens uncharacterized LOC101927502 (LOC101927502), long non-coding RNA [NR_109772]	AATAAGCAAAGATTCGCACCTCTAGCCTCCGGGGAGCTTAATCTTCTGCTACAACATTTG	84362989	chr9	84362930	+	FALSE	hs|9q21.32	ENST00000413050	101927502	NR_109772	uncharacterized LOC101927502	chr9:84362930-84362989		NR_109772	THC2679729	Hs.528628
A_23_P161615	0.966334	0.181548	0.194063	0.490057	0.591561	0.878539	0.396316	0.560805	Detected	Detected	Detected	Detected	Detected	Detected	Detected	Detected	POLA2	polymerase (DNA directed), alpha 2, accessory subunit [Source:HGNC Symbol;Acc:HGNC:30073] [ENST00000534785]	AGGAGATCAGTAGTTCTTCCGGAACTTCAGACAGATTCAGCCGAATACTCAAGCACATCT	65063057	chr11	65062111	+	FALSE	hs|11q13.1	ENST00000534785	23649	AK307831	polymerase (DNA directed), alpha 2, accessory subunit	chr11:65062111-65063057	GO:0046982|GO:0005658|GO:0003887|GO:0003677|GO:0006260|GO:0003674|GO:0006271|GO:0000082|GO:0005737|GO:0071897|GO:0000723|GO:0006270|GO:0000722|GO:0005654|GO:0000278|GO:0032201|GO:0000060		THC2468150	Hs.201897
A_33_P3384958	-1.16548	0.436932	-1.55646	-4.48107	0.62073	-0.508881	0.351644	-4.51997	Not Detected	Not Detected	Not Detected	Not Detected	Not Detected	Not Detected	Not Detected	Detected	LPPR4	Homo sapiens lipid phosphate phosphatase-related protein type 4 (LPPR4), transcript variant 1, mRNA [NM_014839]	ATAAGAATGAAAGTCGAAAGTTGTCCTTGCAAGTTATAGAGCCTGAGCCTGGGCAGTCAC	99771691	chr1	99771632	+	FALSE	hs|1p21.2	ENST00000457765	9890	NM_014839	lipid phosphate phosphatase-related protein type 4	chr1:99771632-99771691	GO:0048839|GO:0042577|GO:0046839|GO:0005887|GO:0008195|GO:0007409	NM_014839	NP1249191	Hs.13245
A_22_P00018955	-0.130269	-0.173863	-0.0713474	-0.173528	0.169644	-0.503585	-0.0511842	-0.121352	Not Detected	Not Detected	Not Detected	Not Detected	Not Detected	Not Detected	Not Detected	Not Detected	lnc-SOX11-1	BX089860 NCI_CGAP_Brn23 Homo sapiens cDNA clone IMAGp998P014327 ; IMAGE:1704048, mRNA sequence [BX089860]	TGGAAAGAATACTGCAACAACTTCTCGCAATTACTTCGATAATTCGCAATTGCTCTATTA	5847791	chr2	5847732	+	FALSE	hs|2p25.2			BX089860	lnc-SOX11-1:1	chr2:5847732-5847791			THC2729651	Hs.597532
A_22_P00009547	-0.12751	-0.17243	-0.0699805	0.27872	0.775484	-0.119071	-0.0498674	-0.119086	Not Detected	Not Detected	Not Detected	Not Detected	Not Detected	Not Detected	Not Detected	Not Detected	ABCA9-AS1	Homo sapiens ABCA9 antisense RNA 1 (ABCA9-AS1), long non-coding RNA [NR_126414]	AGGTGTTACTTCGGTACCCATACTCATAATCCATATGCTCCTGAAATCATGTGGAACATG	67008244	chr17	67008185	+	FALSE	hs|17q24.2		104355297	NR_126414	ABCA9 antisense RNA 1	chr17:67008185-67008244		NR_126414	THC2717445	Hs.569827
A_23_P218331	1.96937	0.756966	0.7379	0.820419	1.58249	1.25692	0.694661	0.705556	Detected	Detected	Detected	Detected	Detected	Detected	Detected	Detected	CYB561	Homo sapiens cytochrome b561 (CYB561), transcript variant 2, mRNA [NM_001017916]	GTCACCATTTGGCTTCGGCCTGGAAATAGTGTGATTAGAACACTGATCGTGTGCGAGGCC	61510687	chr17	61510628	-	FALSE	hs|17q23.3	ENST00000581573	1534	NM_001017916	cytochrome b561	chr17:61510687-61510628	GO:0000293|GO:0022865|GO:0016021|GO:0022900|GO:0055085|GO:0046872	NM_001017916	THC2586842	Hs.355264
A_33_P6455786	0.796846	0.959893	1.01617	0.528404	0.615133	0.520673	0.820393	0.307939	Detected	Detected	Detected	Detected	Detected	Detected	Detected	Detected	ANTXR2	Homo sapiens anthrax toxin receptor 2 (ANTXR2), transcript variant 1, mRNA [NM_058172]	GAAAACAAGCTCAGGCTCCCACTGATTCTACATTATAGTGAGTTGTGTAATTATTTCATT	80822879	chr4	80822820	-	FALSE	hs|4q21.21	ENST00000403729	118429	NM_058172	anthrax toxin receptor 2	chr4:80822879-80822820	GO:0005515|GO:0022414|GO:0005886|GO:0009405|GO:0005789|GO:0005576|GO:0004872|GO:0016021|GO:0046872|GO:0010008|GO:0009897	NM_058172	THC2674583	Hs.162963
A_21_P0008705	-0.824514	-0.351711	-1.03787	-1.81886	-1.51168	-2.07973	-1.44899	-0.112298	Not Detected	Not Detected	Not Detected	Not Detected	Not Detected	Not Detected	Not Detected	Not Detected	lnc-POTEB-5	LNCipedia lincRNA (lnc-POTEB-5), lincRNA [lnc-POTEB-5:4]	ACAGAGAAGCCTGGTGCAGCAGGGAATTTTCTCTCCCTGGGGTGCTGCCAAGGTATGTGT	22541615	chr15	22541556	-	FALSE	hs|15q11.2				lnc-POTEB-5:4	chr15:22541615-22541556
A_22_P00016526	-0.116714	-0.166628	-0.0647485	-0.16381	-0.0420733	-0.12116	-0.411593	-0.110031	Not Detected	Not Detected	Not Detected	Not Detected	Not Detected	Not Detected	Not Detected	Not Detected			CTCATGCAATGGGAAGTAAGCAAACATTCCATGAGGTTCATTTTATGAAGCAATAAAAGA	90343466	chr12	90343407	+	FALSE	hs|12q21.33	ENST00000547094				chr12:90343407-90343466			THC2693425	Hs.148998
A_33_P3235207	-0.113987	-0.165047	-0.0635009	0.322379	-0.041316	-0.121534	-0.0433661	-0.107943	Not Detected	Not Detected	Not Detected	Not Detected	Not Detected	Not Detected	Not Detected	Not Detected	SLC38A4	Homo sapiens solute carrier family 38, member 4 (SLC38A4), transcript variant 1, mRNA [NM_018018]	CAACTACCTCATCATATTTGTGTCTGTTGGAATTATTCTTCCACTTTCGCTCCTTAAAAA	47173627	chr12	47173568	-	FALSE	hs|12q13.11	ENST00000547477	55089	NM_018018	solute carrier family 38, member 4	chr12:47173627-47173568	GO:0015171|GO:0005886|GO:0005887|GO:0006865|GO:0006814|GO:0055085|GO:0003333|GO:0015293|GO:0006811	NM_018018	THC2471108	Hs.446077
A_33_P3330991	0.105717	-0.20256	-0.868564	-0.600605	-1.45865	-0.0212788	-1.19766	-1.16064	Detected	Detected	Detected	Detected	Detected	Detected	Detected	Detected	LOC100134237	PREDICTED: Homo sapiens uncharacterized LOC100134237 (LOC100134237), misc_RNA [XR_248772]	TCCATGCATGCATCTATTCATCCATCCATCCATCTACTCAATAAAAGTGTGAGGTCCTAG	32012211	chr1	32012152	+	FALSE	hs|1p35.2		100134237	XR_248772	uncharacterized LOC100134237	chr1:32012152-32012211		XR_248772	NP850545	Hs.199368
A_33_P3374299	-0.108483	-0.162085	-0.060797	-1.50811	-0.0397795	-0.431767	-0.0408776	-0.103813	Not Detected	Not Detected	Not Detected	Not Detected	Not Detected	Not Detected	Not Detected	Not Detected	UNC5CL	Homo sapiens unc-5 homolog C (C. elegans)-like (UNC5CL), mRNA [NM_173561]	TGAGCAGCTGCGGATGTTATTGGAGCCAAACAGCATCACCGGCAATGACTGGCGCAGACT	40998222	chr6	40998163	-	FALSE	hs|6p21.1	ENST00000373164	222643	NM_173561	unc-5 homolog C (C. elegans)-like	chr6:40998222-40998163	GO:0007165|GO:0005737|GO:0016020|GO:0046330|GO:0006508|GO:0008233|GO:0016021|GO:0043123	NM_173561	THC2659349	Hs.158357
A_33_P3274701	-0.105789	-0.160258	-1.12221	-0.155265	-0.0389931	-0.985231	-0.039715	-0.296295	Not Detected	Not Detected	Not Detected	Not Detected	Not Detected	Not Detected	Not Detected	Not Detected		Homo sapiens cDNA FLJ14100 fis, clone MAMMA1000855. [AK024162]	TCCAAAACTGGGGCAGGAAAAGAGCATTCAGGCCAGGCAGCGAAAACCCCAGCTCTGGTA	2144562	chr1	2144503	-	FALSE	hs|1p36.33			AK024162		chr1:2144562-2144503			THC2483964
A_23_P83436	-1.22097	-1.30709	-0.609314	-0.864783	-1.07993	-1.48343	-0.584271	-0.890606	Detected	Detected	Detected	Detected	Detected	Detected	Detected	Detected	PEPD	Homo sapiens peptidase D (PEPD), transcript variant 1, mRNA [NM_000285]	ATGCTGTTCTTTAGTAGCAACTAAAATGTGTCTTGCTGTCATTTATATTCCTTTTCCCAG	33877995	chr19	33877936	-	FALSE	hs|19q13.11	ENST00000591968	5184	NM_000285	peptidase D	chr19:33877995-33877936	GO:0006520|GO:0030145|GO:0004177|GO:0030574|GO:0006508|GO:0016805|GO:0070062|GO:0004181	NM_000285	THC2470176	Hs.36473
A_33_P3243138	0.0987667	-0.160998	-1.50916	0.0425019	-0.0374015	-0.245124	0.968702	0.323556	Not Detected	Not Detected	Not Detected	Not Detected	Not Detected	Not Detected	Not Detected	Not Detected	SELV	Homo sapiens selenoprotein V (SELV), mRNA [NM_182704]	AACGAGTCCAGGCTGCAGAAAATTGTGAGCGTTATCGATGAGGAAATCAAGAAAAGGTAG	40009788	chr19	40009729	+	FALSE	hs|19q13.2	ENST00000600586	348303	NM_182704	selenoprotein V	chr19:40009729-40009788	GO:0008430|GO:0045454	NM_182704	THC2745895	Hs.319284
A_22_P00008018	-0.0976939	-0.155486	-0.0552411	-0.148533	-0.0365787	-0.122783	-0.755977	-0.0960885	Not Detected	Not Detected	Not Detected	Not Detected	Not Detected	Not Detected	Not Detected	Not Detected		Homo sapiens cDNA clone IMAGE:6341252. [BC082966]	AGAAGTGTAGCAGAGAAAATGGAGACATGAGTCCTGGAGACACATGTCTCATGACATCCA	26574222	chr17	26574163	-	FALSE	hs|17q11.2	ENST00000579045		BC082966		chr17:26574222-26574163			THC2513242	Hs.20588
A_22_P00003937	-0.0949514	-0.153868	-0.053798	-0.00545432	-0.035752	-0.122802	-0.667295	-0.0942564	Not Detected	Not Detected	Not Detected	Not Detected	Not Detected	Not Detected	Not Detected	Not Detected	GCOM1	GRINL1A complex locus 1 [Source:HGNC Symbol;Acc:HGNC:26424] [ENST00000569945]	GAAACATTCATTTGTGCCCAAGGGCCATAAACTTGGTGTAATCTGAATGCAATAAATTAT	57984882	chr15	57984823	+	FALSE	hs|15q21.3	ENST00000569945	145781	BX641062	GRINL1A complex locus 1	chr15:57984823-57984882			THC2709601	Hs.711270
ERCC-00109_120	0.0234082	-0.156822	-0.247602	-0.195144	0.00278378	-0.175575	0.00893241	0.0210254	Not Detected	Not Detected	Not Detected	Not Detected	Not Detected	Not Detected	Not Detected	Not Detected			GGGCGACGCACTTGACCATCCGAATCAAACTGAGAGATCGAAATAGCCTCACCCTTGAAC					pos
A_33_P3293593	1.46831	0.782416	0.747824	1.24779	1.76097	1.65291	1.68146	1.51529	Not Detected	Not Detected	Not Detected	Not Detected	Not Detected	Not Detected	Not Detected	Not Detected	TTC9B	Homo sapiens tetratricopeptide repeat domain 9B (TTC9B), mRNA [NM_152479]	CCATGTAACTTCCCCCGACTCATGTGTTTGTTGGTAAAACACTTGTCACTGGTGATCATA	40722025	chr19	40721966	-	FALSE	hs|19q13.2	ENST00000311308	148014	NM_152479	tetratricopeptide repeat domain 9B	chr19:40722025-40721966	GO:0000413|GO:0008150|GO:0003674|GO:0061077|GO:0005789|GO:0003755|GO:0005528|GO:0005575	NM_152479	THC2476690	Hs.631572
A_22_P00008389	-0.0869741	-0.904433	-0.0494623	-0.139266	-0.033222	-1.04771	-1.34103	-0.0890224	Not Detected	Not Detected	Not Detected	Not Detected	Not Detected	Not Detected	Not Detected	Not Detected	C16orf82	Homo sapiens chromosome 16 open reading frame 82 (C16orf82), mRNA [NM_001145545]	TTTTTTCCTTTGAGTGCTGTCTCTGGACATCTTCAGCCCAGAATCTTCTCAGGAGCAAAG	27080107	chr16	27080048	+	FALSE	hs|16p12.1	ENST00000505035	162083	NM_001145545	chromosome 16 open reading frame 82	chr16:27080048-27080107		NM_001145545	THC2462866	Hs.120831
A_21_P0012208	0.221841	-0.976541	0.126773	-1.17597	0.0163669	-0.922122	0.0928802	-1.73389	Detected	Detected	Detected	Detected	Detected	Detected	Detected	Detected	lnc-C21orf58-1	Homo sapiens cDNA FLJ45665 fis, clone CTONG2027959. [AK127572]	TGATGAAAGGGGCACTGATGTCACTAAAATATTCAGTGATGGCTCATCTCTGTAGGCAAG	47875234	chr21	47875175	-	FALSE	hs|21q22.3				lnc-C21orf58-1:1	chr21:47875234-47875175			THC2618400	Hs.596577
A_23_P101084	-0.0818262	-0.145699	-0.0464292	-0.13459	-0.0314929	0.832577	-0.029526	-1.50903	Not Detected	Not Detected	Not Detected	Not Detected	Not Detected	Not Detected	Not Detected	Not Detected	SPATA22	Homo sapiens spermatogenesis associated 22 (SPATA22), transcript variant 2, mRNA [NM_032598]	TTCAGCTGTTACACCTGGCCCATATTATTCGAAGACTTTTCTTATGAGGGATGGGAAAAA	3346555	chr17	3346496	-	FALSE	hs|17p13.2	ENST00000573128	84690	NM_032598	spermatogenesis associated 22	chr17:3346555-3346496	GO:0009566|GO:0007129|GO:0007276|GO:0005694|GO:0000711|GO:0051445	NM_032598	THC2485663	Hs.351068
A_23_P162120	-1.25193	-1.51244	-1.90618	-1.34742	-1.96036	-0.835967	-2.08891	-1.48187	Detected	Detected	Detected	Detected	Detected	Detected	Detected	Detected	NUMA1	Homo sapiens nuclear mitotic apparatus protein 1 (NUMA1), transcript variant 1, mRNA [NM_006185]	AGAAGAAAGCAGCTCCAGCTTCTACTAAACAGGCTGACCGGCGCCAGTCGATGGCCTTCA	71715302	chr11	71715118	-	FALSE	hs|11q13.4	ENST00000616538	4926	NM_006185	nuclear mitotic apparatus protein 1	chr11:71715302-71715118	GO:0005515|GO:0008017|GO:0000132|GO:0005634|GO:0016363|GO:0030425|GO:0005829|GO:0005737|GO:0000086|GO:0043025|GO:0005876|GO:0070062|GO:0006997|GO:0051321|GO:0005694|GO:0005819|GO:0045177|GO:0000922|GO:0007067|GO:0000139|GO:0005198|GO:0060487|GO:0005654|GO:0000278|GO:0051301	NM_006185	NP363122	Hs.325978
A_24_P291426	-0.293776	-0.40223	-0.221106	-0.224508	-0.324154	-0.0866747	-0.200166	-0.0681829	Detected	Detected	Detected	Detected	Detected	Detected	Detected	Detected	REV1	Homo sapiens REV1, polymerase (DNA directed) (REV1), transcript variant 1, mRNA [NM_016316]	GGATAACTACAATTTCAGATCCAATGGAAGAAGACATTCTCCAAGTTGTGAAATACTGTA	100019124	chr2	100018768	-	FALSE	hs|2q11.2	ENST00000258428	51455	NM_016316	REV1, polymerase (DNA directed)	chr2:100019124-100018768	GO:0006260|GO:0005515|GO:0003684|GO:0042276|GO:0006281|GO:0000287|GO:0017125|GO:0003887|GO:0005654|GO:0009411	NM_016316	THC2462404	Hs.443077
A_32_P99311	-0.0740298	-0.140867	0.862587	0.37133	-0.0288215	0.109203	0.693413	-0.0810966	Not Detected	Not Detected	Not Detected	Not Detected	Not Detected	Not Detected	Not Detected	Not Detected	ZNF233	Homo sapiens zinc finger protein 233 (ZNF233), transcript variant 1, mRNA [NM_181756]	CACAACAGAGAAACCCTATAAAGAATGATACAATATGTTTCAATCAGAACCTTCACATCC	44779119	chr19	44779060	+	FALSE	hs|19q13.31	ENST00000391958	353355	NM_181756	zinc finger protein 233	chr19:44779060-44779119	GO:0006355|GO:0005634|GO:0003677|GO:0046872|GO:0006351	NM_181756	THC2513838	Hs.466891
A_21_P0011409	1.07767	0.104686	-0.109137	-0.462596	0.517768	-0.42553	0.220013	-0.248334	Not Detected	Not Detected	Detected	Detected	Detected	Detected	Detected	Detected	XLOC_l2_004898	BROAD Institute lincRNA (XLOC_l2_004898), lincRNA [TCONS_l2_00009502]	GAACTTGGAAATAAGGCAAACTAGATTTCCCTCTAATAGTTAAATTGGCATTCTCTGAGA	40983434	chr15	40983375	-	FALSE	hs|15q15.1					chr15:40983434-40983375			THC2508977	Hs.586876
A_24_P198629	-0.357675	-0.490376	-0.687172	-0.506629	-0.397257	-0.689168	-0.798288	-0.774666	Detected	Detected	Detected	Detected	Detected	Detected	Detected	Detected	LINS	Homo sapiens lines homolog (Drosophila) (LINS), mRNA [NM_001040616]	TAGATTACGACAGCTCTGACGATTCTGACGTGGAATCCACAGAGCAGTGTTTAGCTAACA	101109837	chr15	101109778	-	FALSE	hs|15q26.3	ENST00000559169	55180	NM_001040616	lines homolog (Drosophila)	chr15:101109837-101109778		NM_001040616	THC2462871	Hs.105633
A_19_P00322925	-2.34217	-1.02469	-1.29431	0.253162	-0.0652871	-0.521596	-1.60755	-0.246593	Not Detected	Not Detected	Not Detected	Not Detected	Not Detected	Not Detected	Not Detected	Detected		GMDS antisense RNA 1 (head to head) [Source:HGNC Symbol;Acc:HGNC:48993] [ENST00000607519]	TCATTCAGCTCATCTAACTAGGATGCTGTCCTGCCAGAGCCCTGGGGGTTCTCGTCTCCT	2481248	chr6	2481189	+	FALSE	hs|6p25.2	ENST00000607519				chr6:2481189-2481248			NP1166325	Hs.188825
A_22_P00025188	-0.0637713	-0.134593	-0.0357762	-0.118195	-0.0251367	-0.119672	-0.0222512	-0.0755527	Not Detected	Not Detected	Not Detected	Not Detected	Not Detected	Not Detected	Not Detected	Not Detected		Q6NT14_HUMAN (Q6NT14) ZNF80 protein (Fragment), partial (13%) [THC2642096]	GCTGGTGTCTTTAGAGGTAGCATTGCATTTCATTGGCATATGTTTTATTTAGTCTTTCTA	163663048	chr4	163662989	+	FALSE	hs|4q32.2	ENST00000512831				chr4:163662989-163663048			THC2642096
A_23_P52610	1.69984	1.39998	1.44685	0.943996	1.66562	1.42794	1.45858	0.948415	Detected	Detected	Detected	Detected	Detected	Detected	Detected	Detected	DDB2	Homo sapiens damage-specific DNA binding protein 2, 48kDa (DDB2), mRNA [NM_000107]	CAAGGGCCCCTCTGTATCTAGCCTGGAACCAAGGTTATCTTGGAACTAAATGACTTTTCT	47260682	chr11	47260623	+	FALSE	hs|11p11.2	ENST00000378601	1643	NM_000107	damage-specific DNA binding protein 2, 48kDa	chr11:47260623-47260682	GO:0000209|GO:0005515|GO:0035518|GO:0004842|GO:0030054|GO:0003677|GO:0051865|GO:0003684|GO:0043234|GO:0006281|GO:0006290|GO:0070914|GO:0005654|GO:0031465|GO:0006289|GO:0000718|GO:0009411	NM_000107	THC2494684	Hs.700338
A_22_P00004622	-0.0590389	-0.131648	-0.0326321	-0.113596	-0.0232432	-0.118517	-0.0202545	-0.0729864	Not Detected	Not Detected	Not Detected	Not Detected	Not Detected	Not Detected	Not Detected	Not Detected	lnc-CST7-2	LNCipedia lincRNA (lnc-CST7-2), lincRNA [lnc-CST7-2:1]	ACCTTCCTTCAGGAGACAAATCCCATGAGTGTATCTGGAAAACCAAATCTTGCCCTTCAG	24998499	chr20	24998440	+	FALSE	hs|20p11.21				lnc-CST7-2:1	chr20:24998440-24998499
A_23_P2814	4.7542	4.47735	3.95599	4.99045	4.90561	3.92167	4.5934	4.38828	Not Detected	Not Detected	Not Detected	Not Detected	Not Detected	Not Detected	Not Detected	Not Detected	SMAD9	Homo sapiens SMAD family member 9 (SMAD9), transcript variant b, mRNA [NM_005905]	CTGGACAAAGTTCTGACTCAGATGGGCTCTCCACATAACCCCATTTCTTCAGTGTCTTAA	37422872	chr13	37422813	-	FALSE	hs|13q13.3	ENST00000379826	4093	NM_005905	SMAD family member 9	chr13:37422872-37422813	GO:0005515|GO:0030618|GO:0001657|GO:0003700|GO:0051216|GO:0045597|GO:0005634|GO:0046872|GO:0005829|GO:0005622|GO:0035556|GO:0005737|GO:0001880|GO:0007179|GO:0005667|GO:0001666|GO:0030509|GO:0003677|GO:0006351|GO:0060348|GO:0071407|GO:0005654|GO:0006468|GO:0030901|GO:0045893|GO:0030902	NM_005905	THC2482996	Hs.123119
A_23_P140602	0.688096	0.141088	0.0372086	0.992254	0.600704	0.438223	-0.0384598	0.515461	Detected	Detected	Detected	Detected	Detected	Detected	Detected	Detected	NGRN	Homo sapiens neugrin, neurite outgrowth associated (NGRN), transcript variant 2, mRNA [NM_001033088]	GCTTTGATGTCAGCACTGATGTGATCCGAAGAGTTTTAAAAAGCAAGTTTTTACCCACAT	90814532	chr15	90814473	+	FALSE	hs|15q26.1	ENST00000561573	51335	NM_001033088	neugrin, neurite outgrowth associated	chr15:90814473-90814532	GO:0030182|GO:0005634|GO:0005576	NM_001033088	THC2496366	Hs.135471
A_33_P3276112	0.677799	0.707935	-0.0422124	-0.186683	0.37135	0.46853	-0.0105142	1.42998	Not Detected	Not Detected	Not Detected	Not Detected	Not Detected	Not Detected	Not Detected	Not Detected	lnc-CTD-2517M22.14.1-1	Homo sapiens cDNA FLJ44789 fis, clone BRACE3038760. [AK126743]	AAGGACAACACTGGGAGGGAAGAGGACCTGCTTCAGGAGCCCTTGGCTGGCTGCCTCCTT	145722802	chr8	145722743	-	FALSE	hs|8q24.3			AK126743	lnc-CTD-2517M22.14.1-1:3	chr8:145722802-145722743			THC2487449	Hs.521937
A_21_P0012896	4.29922	2.39858	3.05487	2.95046	4.79713	1.8417	5.03037	2.40956	Not Detected	Not Detected	Not Detected	Not Detected	Not Detected	Not Detected	Not Detected	Detected	XLOC_l2_011987	BROAD Institute lincRNA (XLOC_l2_011987), lincRNA [TCONS_l2_00022830]	GGACGGCTAATCATTAGAACAACATTTCAGTATCTGTGTGGGTGTTATATTTTATCTGTT	34124290	chr5	34124231	-	FALSE	hs|5p13.2					chr5:34124290-34124231			THC2775530
A_22_P00010379	-0.0474151	-0.124524	0.245396	-0.592858	-0.0183291	-0.115126	-0.299075	-1.21173	Not Detected	Not Detected	Not Detected	Not Detected	Not Detected	Not Detected	Not Detected	Not Detected	lnc-MYL12A-1	Homo sapiens cDNA FLJ36005 fis, clone TESTI2015350. [AK093324]	GAAAAACGACGGCAAATGTTTTTCAAGAGGAAGTCTCCAGCCACTTGTGACCTGGGAAAT	3247170	chr18	3247111	+	FALSE	hs|18p11.31			AK093324	lnc-MYL12A-1:1	chr18:3247111-3247170			THC2533948	Hs.589563
A_23_P210939	-0.00371263	-0.234149	-0.295948	0.0943155	-0.413599	0.277177	-0.277326	0.170373	Detected	Detected	Detected	Detected	Detected	Detected	Detected	Detected	EIF6	Homo sapiens eukaryotic translation initiation factor 6 (EIF6), transcript variant 2, mRNA [NM_181468]	TCACCTTCCAAGTTGTTCCATGGGCTCCTGGCTCTGGACTGTGGCCAACCTTCTCCACAT	33866998	chr20	33866939	-	FALSE	hs|20q11.22	ENST00000374450	3692	NM_181468	eukaryotic translation initiation factor 6	chr20:33866998-33866939	GO:0005515|GO:0042256|GO:0005730|GO:0003743|GO:0005634|GO:0005638|GO:0006413|GO:0005737|GO:0043022|GO:0005654|GO:0042273|GO:0043023|GO:0000054|GO:0070062	NM_181468	THC2497735	Hs.743992
A_24_P349039	-4.8122	-4.55195	-4.74087	-5.07617	-5.49725	-4.53522	-4.59332	-4.85389	Detected	Detected	Detected	Detected	Not Detected	Detected	Detected	Detected	ARHGAP31	Homo sapiens Rho GTPase activating protein 31 (ARHGAP31), mRNA [NM_020754]	ATGTCACCATAGATAAAAGCCTCATACAAAGGCAGAACTACACTCCAAATTTAATGTGTT	119136068	chr3	119136009	+	FALSE	hs|3q13.33	ENST00000264245	57514	NM_020754	Rho GTPase activating protein 31	chr3:119136009-119136068	GO:0043547|GO:0051056|GO:0017124|GO:0007264|GO:0005925|GO:0030027|GO:0005829|GO:0005096	NM_020754	THC2492116	Hs.668218
A_24_P143686	0.212644	-1.117	-0.311218	-0.563567	-0.01797	0.0351496	-0.19338	-0.474513	Detected	Detected	Detected	Detected	Detected	Detected	Detected	Detected	SPIDR	Homo sapiens scaffolding protein involved in DNA repair (SPIDR), transcript variant 1, mRNA [NM_001080394]	GAGCTACGAAGTGAAGAGTGTCCTCGGAAAGGAAGTGGGGTTGTTAAATTGTTTTGTCCA	48647927	chr8	48642027	+	FALSE	hs|8q11.21	ENST00000297423	23514	NM_001080394	scaffolding protein involved in DNA repair	chr8:48642027-48647927	GO:0005515|GO:0072711|GO:0031334|GO:0000724|GO:0070202|GO:0005654|GO:0000228|GO:2000781|GO:0071479|GO:0010569|GO:0006974	NM_001080394	THC2529421	Hs.381058
A_23_P115346	1.30768	0.319206	1.15667	0.786615	1.27651	0.73639	1.21515	0.692975	Detected	Detected	Detected	Detected	Detected	Detected	Detected	Detected	EIF2D	Homo sapiens eukaryotic translation initiation factor 2D (EIF2D), transcript variant 1, mRNA [NM_006893]	ATCCCATCCTATGTGACTGCATCTTAGAGAAAAATGAACAGCATACAGTCATGAAGCTTC	206770531	chr1	206770472	-	FALSE	hs|1q32.1	ENST00000468891	1939	NM_006893	eukaryotic translation initiation factor 2D	chr1:206770531-206770472	GO:0002192|GO:0005737|GO:0022627|GO:0001731|GO:0003743|GO:0005654|GO:0005634|GO:0004872|GO:0032790|GO:0006886	NM_006893	THC2713339	Hs.497581
A_22_P00010590	-0.0359261	-0.118032	-0.0165944	-0.09202	-0.0132601	-0.110686	-0.010597	-0.0625565	Not Detected	Not Detected	Not Detected	Not Detected	Not Detected	Not Detected	Not Detected	Not Detected			GAAAAATATCCATCTCTGTGGATGTCATCTGCTCTGCAGAAAACCCTTTCCTGGAACTCC	21404323	chr14	21404264	-	FALSE	hs|14q11.2	ENST00000553534				chr14:21404323-21404264
A_22_P00014892	-0.575845	-0.696319	-0.87034	-0.622399	-0.878235	-0.307281	-0.646224	-0.47815	Detected	Detected	Detected	Detected	Detected	Detected	Detected	Detected		Homo sapiens cDNA clone IMAGE:5267578. [BC038731]	CAAGACCCGTGACCCCACCCCAGAAAACTCCCGACTCCCGGGCTGGAGAAGGTAGCCAAG	87355370	chr8	87355311	-	FALSE	hs|8q21.3	ENST00000521326		BC038731		chr8:87355370-87355311			THC2605344	Hs.561806
A_21_P0014148	-0.0317869	-0.115702	-0.0132958	-0.08807	-0.01117	-0.108746	-0.0087304	-0.0609121	Not Detected	Not Detected	Not Detected	Not Detected	Not Detected	Not Detected	Not Detected	Not Detected		PREDICTED: Homo sapiens uncharacterized LOC100506329 (LOC100506329), misc_RNA [XR_108599]	TTTAATTTAGCACTCAGAGTGATGTCACTGATAGTCTCTAGCTCTTAATAAATGCAGTTC	50757992	chr5	50757933	+	FALSE	hs|5q11.2			XR_108599		chr5:50757933-50757992				Hs.570950
A_21_P0012259	0.585804	-0.114628	-0.011646	-0.0861093	-0.0101039	-0.0987392	-0.00785273	-0.0601218	Not Detected	Not Detected	Not Detected	Not Detected	Not Detected	Not Detected	Not Detected	Not Detected	XLOC_l2_009328	BROAD Institute lincRNA (XLOC_l2_009328), lincRNA [TCONS_l2_00017650]	GGATGGGGTTGAGATGGTGCCTTCTGAATTTTGAAATATACAAATGTATTGTCTATTTAG	24663060	chr22	24663001	+	FALSE	hs|22q11.23					chr22:24663001-24663060
A_33_P3237393	-0.355041	-0.11351	0.983653	-0.0842797	-0.00906257	-0.106619	0.539061	-0.0594315	Not Detected	Not Detected	Not Detected	Not Detected	Not Detected	Not Detected	Not Detected	Not Detected	ZNF140	Homo sapiens zinc finger protein 140 (ZNF140), transcript variant 4, mRNA [NM_001300778]	GGTAATGCTGACAGTTATCCTTGAATCTGACTATAGACATTTGTTATTCAGTGTGAAACA	133684237	chr12	133684178	+	FALSE	hs|12q24.33		7699	NM_001300778	zinc finger protein 140	chr12:133684178-133684237	GO:0006355|GO:0003700|GO:0005634|GO:0003677|GO:0046872|GO:0006351	NM_001300778	THC2523208	Hs.181552
A_23_P251486	-0.0257251	-0.112455	0.412696	0.163831	-0.00800042	0.44623	-0.00595539	-0.747008	Not Detected	Not Detected	Not Detected	Not Detected	Not Detected	Not Detected	Not Detected	Not Detected	COLEC10	Homo sapiens collectin sub-family member 10 (C-type lectin) (COLEC10), mRNA [NM_006438]	CAATGATAAGATCTTTGAATCCAAGATGCCCAGATGTTTTACCAGTCACACCCTATGGCC	120118935	chr8	120118876	+	FALSE	hs|8q24.12		10584	NM_006438	collectin sub-family member 10 (C-type lectin)	chr8:120118876-120118935	GO:0005737|GO:0005581|GO:0005576|GO:0005537	NM_006438	THC2478678	Hs.176615
A_33_P3227880	-0.328121	-1.01805	-1.17533	-1.03037	-0.190991	-1.07283	-0.873205	-0.624659	Detected	Detected	Detected	Detected	Detected	Detected	Detected	Detected	BTN3A2	Homo sapiens butyrophilin, subfamily 3, member A2 (BTN3A2), transcript variant 3, mRNA [NM_001197247]	TACAGCGCTAGAGATTCATATGTTTATCCCCATTTTTCAGGTGAGGAAATGCTTCAGATG	26376044	chr6	26375985	+	FALSE	hs|6p22.2	ENST00000396948	11118	NM_001197247	butyrophilin, subfamily 3, member A2	chr6:26375985-26376044	GO:0072643|GO:0016020|GO:0005886|GO:0016021|GO:0002456	NM_001197247	THC2540819	Hs.376046
A_33_P3267305	0.38223	0.0487165	0.131246	0.261162	0.0413876	0.299776	0.0487385	0.299873	Detected	Detected	Detected	Detected	Detected	Detected	Detected	Detected	ANKRD52	Homo sapiens ankyrin repeat domain 52 (ANKRD52), mRNA [NM_173595]	ACAACTGTCGTAGTCATGGCTTTGGGATGGGTTCTGTTTATTAAAATCCTATTGCTCCTA	56631650	chr12	56631591	-	FALSE	hs|12q13.3	ENST00000267116	283373	NM_173595	ankyrin repeat domain 52	chr12:56631650-56631591	GO:0005515	NM_173595	THC2497826	Hs.524506
A_22_P00017513	0.216849	-0.120559	-1.95337	-0.0772216	-1.12153	-0.782623	-2.5993	-0.877043	Not Detected	Not Detected	Not Detected	Not Detected	Not Detected	Not Detected	Not Detected	Not Detected	lnc-WDFY2-1	Q9BSH2_HUMAN (Q9BSH2) MARVELD3 protein (Fragment), partial (10%) [THC2604700]	AAGTAATTGTCTCCAAAGTTGGACTTTTGCCACTGGTTCTGCGACTTCATGCAATGCCAG	52378872	chr13	52378813	+	FALSE	hs|13q14.3				lnc-WDFY2-1:1	chr13:52378813-52378872			THC2661765
A_21_P0005768	0.108197	0.0935625	-0.00199965	0.372833	1.30506	0.990046	0.383179	0.822706	Not Detected	Not Detected	Not Detected	Not Detected	Not Detected	Not Detected	Not Detected	Not Detected	NCRNA00250	Homo sapiens non-protein coding RNA 250 (NCRNA00250), long non-coding RNA [NR_126028]	TTCCTGCTCCATTGACATCAGGCTTATTAGCCATGTTTCTGGATTTGGTCCATTTCATCA	135854698	chr8	135854504	+	FALSE	hs|8q24.22	ENST00000519500	552853	NR_126028	non-protein coding RNA 250	chr8:135854504-135854698		NR_126028
A_21_P0013237	-0.0165355	-0.358872	-0.000284745	-0.300477	0.223612	-0.099704	0.138406	-0.941851	Not Detected	Not Detected	Not Detected	Not Detected	Not Detected	Not Detected	Not Detected	Not Detected	lnc-VKORC1L1-2	LNCipedia lincRNA (lnc-VKORC1L1-2), lincRNA [lnc-VKORC1L1-2:1]	AACTCAGAGATGTGTAGAGATTCCTGAGTGTAGGTGTGGACGGACCAGGCCAGGGACCTG	66006766	chr7	66006707	+	FALSE	hs|7q11.21				lnc-VKORC1L1-2:1	chr7:66006707-66006766
A_21_P0003068	-0.014738	-0.106967	0.00121317	-0.0724108	-0.00150538	-0.0984791	-0.000508642	-0.0553546	Not Detected	Not Detected	Not Detected	Not Detected	Not Detected	Not Detected	Not Detected	Not Detected	lnc-RP11-433C9.2.1-1	LNCipedia lincRNA (lnc-RP11-433C9.2.1-1), lincRNA [lnc-RP11-433C9.2.1-1:2]	ACCTGATTAAGATGTTTGCTGCGCATCAGGATGTTTGGTGGACATTCCATTGTGGATGGA	184144427	chr3	184119448	+	FALSE	hs|3q27.1				lnc-RP11-433C9.2.1-1:2	chr3:184119448-184144427
A_33_P3333642	-0.0682182	0.0241118	-0.044486	0.182407	0.154976	0.0315531	-0.0601197	-0.195161	Detected	Detected	Detected	Detected	Detected	Detected	Detected	Detected		Homo sapiens cDNA FLJ16303 fis, clone PROST2019487. [AK131315]	GGCACCTTGATCTTGGACTTTGTCTCCAGAATTGTGAGAATAAATTTCTGTTTATAAGCC	59036408	chr11	59036349	-	FALSE	hs|11q12.1	ENST00000399003		AK131315		chr11:59036408-59036349			THC2487937	Hs.533590
A_24_P42557	-0.0116815	-0.105432	0.00444372	-0.0694091	0.000724037	-0.0959719	0.00127503	-0.0544728	Not Detected	Not Detected	Not Detected	Not Detected	Not Detected	Not Detected	Not Detected	Not Detected	TSHR	Homo sapiens thyroid stimulating hormone receptor (TSHR), transcript variant 2, mRNA [NM_001018036]	TTCCACTGATATATTCTTTATACTTGAAATTACAGACAACCCTTACATGACGTCAATCCC	81558910	chr14	81557464	+	FALSE	hs|14q31.1	ENST00000342443	7253	NM_001018036	thyroid stimulating hormone receptor	chr14:81557464-81558910	GO:0043235|GO:0005515|GO:0008284|GO:0007186|GO:0005886|GO:0007187|GO:0005887|GO:0004996|GO:0007267	NM_001018036	THC2566557	Hs.160411
A_21_P0014207	-0.00980469	-0.104739	0.0061235	-0.0680402	0.00179301	0.38257	0.342078	-0.0541306	Not Detected	Not Detected	Not Detected	Not Detected	Not Detected	Not Detected	Not Detected	Not Detected	LOC101927721	PREDICTED: Homo sapiens uncharacterized LOC101927721 (LOC101927721), ncRNA [XR_242321]	GTTAGTTCTTATTCTGGGGTCTTGGGTAATCGTTAGAGCGAAATAAAAATAATTTCCCTT	100944624	chr7	100944565	+	FALSE	hs|7q22.1		101927721	XR_242321	uncharacterized LOC101927721	chr7:100944565-100944624		XR_242321	THC2645710
A_22_P00021565	0.66282	0.726084	1.75593	0.741253	0.85634	0.852951	1.64022	1.09359	Detected	Detected	Detected	Detected	Detected	Detected	Detected	Detected	SNORA78	small nucleolar RNA host gene 9 (non-protein coding) [Source:HGNC Symbol;Acc:HGNC:33102] [ENST00000531523]	GGGGTTGGGGGAACTTGGCTGTCCCACGTCTTTCAAATAAAGCTGTTTTGTCTAACTCAC	2015510	chr16	2015451	+	FALSE	hs|16p13.3	ENST00000531523	677844		small nucleolar RNA, H/ACA box 78	chr16:2015451-2015510			THC2732461
A_21_P0000102	-0.138094	-0.522869	-0.595219	-0.621637	-0.13277	0.11554	-0.613808	-0.549917	Detected	Detected	Detected	Detected	Detected	Detected	Detected	Detected	MTRNR2L2	Homo sapiens MT-RNR2-like 2 (MTRNR2L2), mRNA [NM_001190470]	TTACTTTCAACCAGTGAAATTGACCTGCCCGTGAAGAGACTTTTAAGTTCAGTTTTTTAA	79945878	chr5	79945819	-	FALSE	hs|5q14.1	ENST00000604882	100462981	NM_001190470	MT-RNR2-like 2	chr5:79945878-79945819	GO:0005737|GO:0005576	NM_001190470		Hs.666077
A_24_P401090	-1.76405	-2.19384	-2.31538	-1.32182	-1.68926	-1.62602	-2.53275	-1.8395	Detected	Detected	Detected	Detected	Detected	Detected	Detected	Detected			TTTTCTACAGCTTTTGATAATCAAGTTACAATCAAGGTCTATGAAGGTAAACAACCCCTG	39176015	chr1	39175954	+	FALSE	hs|1p34.3	ENST00000442006				chr1:39175954-39176015
A_21_P0003288	-0.00386403	-0.102274	0.0122713	-0.0629234	0.00624851	-0.0892238	0.00567577	-0.0529575	Not Detected	Not Detected	Not Detected	Not Detected	Not Detected	Not Detected	Not Detected	Not Detected			GTCACTTGCTTTATTACAATCTACACTCACTTGTTATTGTGGCCATTACTTTGCTGCTGC	86313788	chr3	86313729	-	FALSE	hs|3p12.1	ENST00000479244				chr3:86313788-86313729
A_24_P914625	0.139816	-0.0549578	1.4852	1.14965	0.780395	-0.427831	0.121363	-0.0527722	Not Detected	Not Detected	Not Detected	Not Detected	Not Detected	Not Detected	Not Detected	Not Detected	BEND4	Homo sapiens BEN domain containing 4 (BEND4), transcript variant 1, mRNA [NM_207406]	TGCAAAGGAAACAACAAACTTCTGCCTTTTTGAGGGTTTTCACTGACTCTCTACAAAATT	42145792	chr4	42145733	-	FALSE	hs|4p13	ENST00000611697	389206	NM_207406	BEN domain containing 4	chr4:42145792-42145733		NM_207406	THC2601772	Hs.120591
A_33_P3393543	-0.00130456	-0.101263	-0.559235	0.215524	0.00849086	1.29206	-0.864127	0.470042	Not Detected	Not Detected	Not Detected	Not Detected	Not Detected	Not Detected	Not Detected	Not Detected	LOC400692	Homo sapiens mRNA; cDNA DKFZp761D1918 (from clone DKFZp761D1918). [AL831916]	GTGATGGTTGCACAACACCGTAAGTGTAATAATGTCACTGAATTATACACTTTAAAGTGA	38036489	chr19	38036430	-	FALSE	hs|19q13.12		400692	AL831916	uncharacterized LOC400692	chr19:38036489-38036430				Hs.590968
A_22_P00025856	0.349018	-0.371614	-1.08517	1.41248	0.66409	1.24132	0.396099	-1.2364	Not Detected	Not Detected	Not Detected	Not Detected	Not Detected	Not Detected	Not Detected	Not Detected	LOC100132735		TCAACGAGTAACAGTGAAGACCTAGCCGTGCCTGGAGTAAATTAAGGTGATCTATGTCTC	140176102	chr6	140176043	+	FALSE	hs|6q24.1	ENST00000414038	100132735		uncharacterized LOC100132735	chr6:140176043-140176102			THC2649262
A_23_P10559	-2.39037	-2.75441	-1.43526	-2.8969	-2.0982	-2.76189	-1.32304	-2.89783	Detected	Detected	Detected	Detected	Detected	Detected	Detected	Detected	AATK	Homo sapiens apoptosis-associated tyrosine kinase (AATK), transcript variant 1, mRNA [NM_001080395]	GGAAGTTGGGTGATTTTAAGTTATTGTTGCCAAAGAGATGTAAAGTTTATTGTTGCTTCG	79091254	chr17	79091195	-	FALSE	hs|17q25.3	ENST00000374792	9625	NM_001080395	apoptosis-associated tyrosine kinase	chr17:79091254-79091195	GO:0005515|GO:0048471|GO:0005783|GO:0044295|GO:0051402|GO:0005524|GO:0004674|GO:0007420|GO:0030517|GO:0004713|GO:0016021|GO:0032482|GO:0055037|GO:0038083	NM_001080395	THC2471583	Hs.514575
A_23_P109636	1.34286	1.57866	1.29641	1.40302	1.33935	1.70652	1.32124	1.82607	Detected	Detected	Detected	Detected	Detected	Detected	Detected	Detected	LRIG1	Homo sapiens leucine-rich repeats and immunoglobulin-like domains 1 (LRIG1), mRNA [NM_015541]	AAAGGACAGCCCTTGACCTGGGTTCTGGGTATAATTTGCACTTTTGAGACTGGTAGCTAA	66429656	chr3	66429597	-	FALSE	hs|3p14.1	ENST00000496559	26018	NM_015541	leucine-rich repeats and immunoglobulin-like domains 1	chr3:66429656-66429597	GO:0060384|GO:0007605|GO:0032474|GO:0016021	NM_015541	THC2489006	Hs.518055
A_22_P00011325	-0.613253	-0.481104	-0.526074	-0.313585	-0.901238	-0.100869	-0.708424	-0.304496	Detected	Detected	Detected	Detected	Detected	Detected	Detected	Detected	lnc-OST4-2	LNCipedia lincRNA (lnc-OST4-2), lincRNA [lnc-OST4-2:3]	GCCCAGCATGCGCCCCCTCCCACACATCCAGGACAGGGATCTGGACGGCTGTGGGTTCAG	27237428	chr2	27237369	-	FALSE	hs|2p23.3			AK125769	lnc-OST4-2:3	chr2:27237428-27237369			THC2485791	Hs.666730
A_22_P00000881	0.00475521	-0.0993113	0.0227537	-0.0560569	0.014114	-0.0793776	0.0116465	-0.0522159	Not Detected	Not Detected	Not Detected	Not Detected	Not Detected	Not Detected	Not Detected	Not Detected	C1orf167	Homo sapiens chromosome 1 open reading frame 167 (C1orf167), mRNA [NM_001010881]	ACACGACTGGCCAACTGGTCAATTCAAGCTTCTGGCAACAGAGCAACCTGCAGTCCCTGG	11826165	chr1	11826106	+	FALSE	hs|1p36.22	ENST00000433342	284498	NM_001010881	chromosome 1 open reading frame 167	chr1:11826106-11826165		NM_001010881		Hs.730573
A_24_P143301	0.435916	1.46068	0.0241848	-0.0552962	0.015232	0.51414	-0.183157	-0.0522077	Not Detected	Not Detected	Not Detected	Not Detected	Not Detected	Not Detected	Not Detected	Not Detected	KAAG1	Homo sapiens kidney associated antigen 1 (KAAG1), mRNA [NM_181337]	GGGTAGGGATCTGCATTTCTTCATATCAACCCCACACTATAGGGCACCTAAATGGGTGGG	24357664	chr6	24357605	+	FALSE	hs|6p22.3	ENST00000274766	353219	NM_181337	kidney associated antigen 1	chr6:24357605-24357664	GO:0006955|GO:0005575	NM_181337		Hs.697888
A_22_P00010333	0.00673988	-0.0987582	0.113205	-0.0545923	0.0163781	-0.0765037	0.0133012	-0.0522827	Not Detected	Not Detected	Not Detected	Not Detected	Not Detected	Not Detected	Not Detected	Not Detected			AGTCAAAGGACTGCTCGTTAATTTTAAGATGTGCAGGATGAAGAGGAGAACAATGCAAGG	134957699	chr6	134957640	+	FALSE	hs|6q23.2	ENST00000452888				chr6:134957640-134957699
A_23_P215406	-0.516247	-0.272941	-0.646465	-0.481929	-0.52928	-0.216012	-0.63704	-0.586723	Detected	Detected	Detected	Detected	Detected	Detected	Detected	Detected	RAC1	Homo sapiens ras-related C3 botulinum toxin substrate 1 (rho family, small GTP binding protein Rac1) (RAC1), transcript variant Rac1b, mRNA [NM_018890]	TGTTAGTCGCTAACTTAGTAAGTGCTTTTCTTATAGAACCCCTTCTGACTGAGCAATATG	6443072	chr7	6443013	+	FALSE	hs|7p22.1	ENST00000348035	5879	NM_018890	ras-related C3 botulinum toxin substrate 1 (rho family, small GTP binding protein Rac1)	chr7:6443013-6443072	GO:0005515|GO:0005802|GO:0045453|GO:0009653|GO:0031529|GO:0043552|GO:0030838|GO:0007411|GO:0021799|GO:0034446|GO:0030334|GO:0042470|GO:0017137|GO:0021831|GO:0019901|GO:0045740|GO:0030168|GO:0001891|GO:0045216|GO:0030027|GO:0030742|GO:0007186|GO:0045087|GO:0019899|GO:0038096|GO:0005925|GO:0038095|GO:0019897|GO:0030036|GO:0005886|GO:0007264|GO:0008283|GO:0005884|GO:0035025|GO:0010811|GO:0030032|GO:…	NM_018890	THC2554780	Hs.413812
A_22_P00011550	0.00857788	-0.0983128	0.0284646	-0.0533702	0.0185612	-0.0736921	0.014969	-0.0524719	Not Detected	Not Detected	Not Detected	Not Detected	Not Detected	Not Detected	Not Detected	Not Detected	lnc-PCDH18-1	LNCipedia lincRNA (lnc-PCDH18-1), lincRNA [lnc-PCDH18-1:4]	GAGTCAGACAACTCATTAACTCTAAAGGGACTGCCATGTATTAAAAATTCTCTTTATGGA	138628424	chr4	138628365	-	FALSE	hs|4q28.3				lnc-PCDH18-1:4	chr4:138628424-138628365			THC2702234	Hs.738310
A_21_P0003096	0.00945688	0.0324299	-1.07738	-0.269489	0.0197251	-0.0722543	0.0157419	-0.0526559	Not Detected	Not Detected	Not Detected	Not Detected	Not Detected	Not Detected	Not Detected	Not Detected	lnc-IL5RA-3	LNCipedia lincRNA (lnc-IL5RA-3), lincRNA [lnc-IL5RA-3:1]	CCAACATATATATGCAGCAGCCTTATTAGTTCATTCAGTGTTGGTTTGGTTTGTTTGTTT	2139272	chr3	2139213	-	FALSE	hs|3p26.3				lnc-IL5RA-3:1	chr3:2139272-2139213
A_21_P0013738	-0.246088	-0.0979669	0.0311833	-0.0523321	0.020875	-0.0706412	0.0165217	-0.0583043	Not Detected	Not Detected	Not Detected	Not Detected	Not Detected	Not Detected	Not Detected	Not Detected	XLOC_l2_015315	BROAD Institute lincRNA (XLOC_l2_015315), lincRNA [TCONS_l2_00030040]	TTCATCCATGGAATTTGAGTTTTTCCTGAAGAACACTCCCCCAGTAAATCACGTGTACCT	102128039	chr9	102127202	-	FALSE	hs|9q22.33					chr9:102128039-102127202
A_21_P0010286	0.0110062	-0.0978453	-1.59801	0.263048	0.0219632	-0.0692103	0.0173421	-0.253952	Not Detected	Not Detected	Not Detected	Not Detected	Not Detected	Not Detected	Not Detected	Not Detected	lnc-PRDM15-1	LNCipedia lincRNA (lnc-PRDM15-1), lincRNA [lnc-PRDM15-1:1]	CATGAGCCTCGAAAATCCTCATCTCCAATGATTCACTCTTATTAATAAGATCACTAATGA	43209077	chr21	43209018	-	FALSE	hs|21q22.3				lnc-PRDM15-1:1	chr21:43209077-43209018
A_24_P336113	-0.622067	-0.742295	-1.31273	-0.96839	-1.16615	0.1292	-1.35571	-0.845387	Detected	Detected	Detected	Detected	Detected	Detected	Detected	Detected	CABIN1	Homo sapiens calcineurin binding protein 1 (CABIN1), transcript variant 2, mRNA [NM_012295]	CATCCTTTTCTATGAAGTGTTGACTTTGTAAATCTGCCCACACCCAGCTGGCCATATCCA	24574481	chr22	24574422	+	FALSE	hs|22q11.23	ENST00000620406	23523	NM_012295	calcineurin binding protein 1	chr22:24574422-24574481	GO:0005737|GO:0016235|GO:0004864|GO:0006336|GO:0005654|GO:0043086|GO:0007166|GO:0016568	NM_012295	THC2784510	Hs.517478
A_33_P3373991	0.318371	-0.097645	-0.0287542	-0.655988	0.966521	0.863007	0.165662	0.829516	Not Detected	Not Detected	Not Detected	Not Detected	Not Detected	Not Detected	Not Detected	Not Detected		17000424984468 GRN_ES Homo sapiens cDNA 5', mRNA sequence [CN283607]	CGTAGCCGCTGCGCGGAGCCTCCCGGCTTTGTTTGCGTCCATCCGCCGGCTGCGACTCCC	233285490	chr2	233285431	-	FALSE	hs|2q37.1	ENST00000437095				chr2:233285490-233285431				Hs.574600
A_33_P3266619	0.0129191	-0.0975724	0.0361892	-0.0509101	0.0253055	-0.0649013	0.0196644	-0.0537518	Not Detected	Not Detected	Not Detected	Not Detected	Not Detected	Not Detected	Not Detected	Not Detected	LOC728114	PREDICTED: Homo sapiens uncharacterized LOC728114 (LOC728114), misc_RNA [XR_245977]	CCGAATGTCCATCAGAAGGGGACTGCTTAAATAAATTATGGTATATCTGTATAATGGAAT	48413644	chr12	48413585	-	FALSE	hs|12q13.11	ENST00000547602	728114	XR_245977	uncharacterized LOC728114	chr12:48413644-48413585		XR_245977	THC2609387	Hs.382689
A_33_P3361412	-1.25116	-0.817419	-1.89341	-1.77792	-2.86514	-1.69516	-2.81578	-1.84705	Not Detected	Not Detected	Not Detected	Not Detected	Not Detected	Not Detected	Not Detected	Not Detected	SLC22A15	Homo sapiens solute carrier family 22, member 15 (SLC22A15), mRNA [NM_018420]	CCTGGAGGACCCTAGCCATTCTGGTTAACCTGCAGGGAACGGTGGTCTTTCTCTTATCTT	116569642	chr1	116569583	+	FALSE	hs|1p13.1	ENST00000369502	55356	NM_018420	solute carrier family 22, member 15	chr1:116569583-116569642	GO:0022857|GO:0016021|GO:0055085|GO:0006811	NM_018420	NP862575	Hs.125482
A_33_P3349927	0.502708	0.0342757	0.168795	0.586119	0.197935	0.818092	0.0211679	-0.0544119	Not Detected	Not Detected	Not Detected	Not Detected	Not Detected	Not Detected	Not Detected	Not Detected	WDR60	WD repeat domain 60 [Source:HGNC Symbol;Acc:HGNC:21862] [ENST00000467220]	ACAGGTAAACAAATCAATGCTACTAATGGTGTCCGTGCTCTTAGGGCTCTGTGTACTGAG	158695342	chr7	158695283	+	FALSE	hs|7q36.3	ENST00000467220	55112	CR627036	WD repeat domain 60	chr7:158695283-158695342	GO:0006996|GO:0030030|GO:0072372|GO:0005615|GO:0070062		NP1276298
A_22_P00023880	0.0143793	-0.097452	0.50662	-0.602823	0.0285873	-0.0606449	0.511101	-1.0637	Not Detected	Not Detected	Not Detected	Not Detected	Not Detected	Not Detected	Not Detected	Not Detected	lnc-ANKMY2-1	Q3V199_MOUSE (Q3V199) 0 day neonate head cDNA, RIKEN full-length enriched library, clone:4833413M20 product:basic leucine zipper and W2 domains 2, full insert sequence. (Fragment), partial (13%) [THC2776638]	GGCTTTTTATGTTTGCTTCTTTTCCCCATGGAAAATAATGTACAAATTCTTGCTTGGAGA	16735584	chr7	16735525	-	FALSE	hs|7p21.1				lnc-ANKMY2-1:1	chr7:16735584-16735525			THC2776638
A_22_P00002594	0.0147646	-0.0974374	0.0408888	-0.0503327	0.0296965	-0.0592528	0.0226338	-0.0551482	Not Detected	Not Detected	Not Detected	Not Detected	Not Detected	Not Detected	Not Detected	Not Detected	lnc-C19orf54-1	LNCipedia lincRNA (lnc-C19orf54-1), lincRNA [lnc-C19orf54-1:1]	CAGAGAGCTGTCTGAGTCTGTAAAGCCACATTTCAACATCTAAATATCATGAATCTGGAT	41302261	chr19	41302202	-	FALSE	hs|19q13.2				lnc-C19orf54-1:1	chr19:41302261-41302202
A_22_P00019357	0.0150984	-0.0974319	0.0419742	-0.0503158	0.03077	-0.057839	0.0233451	-1.46231	Not Detected	Not Detected	Not Detected	Not Detected	Not Detected	Not Detected	Not Detected	Not Detected	lnc-UMPS-1	by20d10.y1 Human Lens cDNA (Un-normalized, unamplified): BY Homo sapiens cDNA clone by20d10 5', mRNA sequence [BF727361]	TCAGATACTTACTAAGCTCTGGTTTTTCCAAAGCTCTGGTTTCTCCAACCACAAGCTGCA	124506604	chr3	124506545	+	FALSE	hs|3q21.2			BF727361	lnc-UMPS-1:1	chr3:124506545-124506604				Hs.581599
A_22_P00009095	0.0153805	2.22147	0.0430176	-0.0503355	0.0317848	-0.0563416	0.0240646	-0.0560609	Not Detected	Not Detected	Not Detected	Not Detected	Not Detected	Not Detected	Not Detected	Not Detected	lnc-LHX2-2	LNCipedia lincRNA (lnc-LHX2-2), lincRNA [lnc-LHX2-2:1]	GAGATGGGCACTGTCTAATCTGTGACTTTGAAGAACCTTACACATAAATATGTTTTCTTA	126514215	chr9	126514156	+	FALSE	hs|9q33.3				lnc-LHX2-2:1	chr9:126514156-126514215
A_24_P92952	-2.36069	-1.93931	-2.62102	-2.19673	-2.97904	-0.479638	-2.7572	-2.19783	Detected	Detected	Detected	Detected	Detected	Detected	Detected	Detected	ARID1A	Homo sapiens AT rich interactive domain 1A (SWI-like) (ARID1A), transcript variant 1, mRNA [NM_006015]	ATCACCGTTGATGAACTCATTGGTTTCACAAGTCATTTGTGATGTACTGTTTTTGATTGG	27107237	chr1	27107178	+	FALSE	hs|1p36.11	ENST00000532781	8289	NM_006015	AT rich interactive domain 1A (SWI-like)	chr1:27107178-27107237	GO:0005515|GO:0071565|GO:0000790|GO:0060674|GO:0005634|GO:0071564|GO:0016514|GO:0042766|GO:0006338|GO:0016922|GO:0003408|GO:0006357|GO:0043044|GO:0003713|GO:0001843|GO:0031491|GO:0006337|GO:0003205|GO:0000122|GO:0003677|GO:0006351|GO:0042921|GO:0005654|GO:0030900|GO:0045893|GO:0048096|GO:0030521|GO:0030520	NM_006015	THC2787235	Hs.468972
A_32_P132317	0.440853	-0.682452	-0.150547	-1.06703	0.350496	-0.927671	-0.18336	-0.829021	Detected	Detected	Detected	Detected	Detected	Detected	Detected	Detected	GPR155	Homo sapiens G protein-coupled receptor 155 (GPR155), transcript variant 1, mRNA [NM_001033045]	GCAATATCTTTTTCCATGGGAGACCCTAAAAGAAAACCCTGGATCAGAATGATCTGCAGT	175297161	chr2	175297102	-	FALSE	hs|2q31.1	ENST00000392552	151556	NM_001033045	G protein-coupled receptor 155	chr2:175297161-175297102	GO:0035556|GO:0003674|GO:0050890|GO:0016021|GO:0055085|GO:0070062	NM_001033045		Hs.516604
A_22_P00015375	-0.554178	0.388008	-0.450496	-0.0381451	-0.711928	0.0404115	-0.542315	-0.400169	Detected	Not Detected	Detected	Detected	Detected	Detected	Detected	Detected	LINC01121	long intergenic non-protein coding RNA 1121 [Source:HGNC Symbol;Acc:HGNC:49266] [ENST00000430650]	AAACCAATCGTCCCCCCACCTGATTCCAAAGGAATTACAGAAAAATGGAAAGCCAGGAAC	45550236	chr2	45550177	-	FALSE	hs|2p21	ENST00000430650	400952		long intergenic non-protein coding RNA 1121	chr2:45550236-45550177			THC2556800
A_32_P120604	-0.276792	-0.689404	-0.0182905	-1.34687	-0.109839	-1.89803	-0.343716	-1.63417	Detected	Detected	Detected	Detected	Detected	Detected	Detected	Detected	SNX29	Homo sapiens sorting nexin 29, mRNA (cDNA clone IMAGE:5177668), partial cds. [BC029857]	CTTTCTCCATGTGCTGCCCACAGAAAGCAGCGAGACTGCTGTCTCAGCTGGAAAGCTGAG	12621193	chr16	12621134	+	FALSE	hs|16p13.12		92017	BC029857	sorting nexin 29	chr16:12621134-12621193	GO:0035091|GO:0070062		THC2486512	Hs.458401
A_23_P141044	-1.1112	-0.867641	-1.18634	-1.24654	-1.13021	-1.11616	-1.20393	-1.06851	Detected	Detected	Detected	Detected	Detected	Detected	Detected	Detected	ZNF688	Homo sapiens zinc finger protein 688 (ZNF688), transcript variant 1, mRNA [NM_145271]	AGTGCCTGTAAAGATTCGAATAGATTAGACTTGCCACCCATCTCCCCAGTCTTTTGTTTA	30581086	chr16	30581027	-	FALSE	hs|16p11.2	ENST00000223459	146542	NM_145271	zinc finger protein 688	chr16:30581086-30581027	GO:0008150|GO:0003674|GO:0006355|GO:0005634|GO:0005575|GO:0003677|GO:0046872|GO:0006351	NM_145271	THC2470838	Hs.301463
A_33_P3250356	-1.55346	-0.0255785	-0.967533	-0.295284	-1.73219	-1.02465	-0.724345	-0.378719	Not Detected	Not Detected	Not Detected	Not Detected	Not Detected	Not Detected	Not Detected	Detected	SH3D21	Homo sapiens SH3 domain containing 21 (SH3D21), transcript variant 1, mRNA [NM_001162530]	TCCCACCCTGAGGTCTACAGGGTCCTGTTTGACTACCAGCCTGAGGCCCCAGACGAGTTG	36773771	chr1	36773712	+	FALSE	hs|1p34.3	ENST00000505871	79729	NM_001162530	SH3 domain containing 21	chr1:36773712-36773771	GO:0070062	NM_001162530	THC2638284	Hs.524496
A_21_P0003248	0.0159555	-0.0974725	0.0495124	-0.0518005	0.0392158	-0.047323	0.0286236	-0.0597915	Not Detected	Not Detected	Not Detected	Not Detected	Not Detected	Not Detected	Not Detected	Not Detected	lnc-C3orf30-4	LNCipedia lincRNA (lnc-C3orf30-4), lincRNA [lnc-C3orf30-4:2]	CCTGATTTAAAATAGCTTTGCAGATGTTTTAGGTAAATAGCAGCAAGCGAACAATACCAA	117439022	chr3	117438963	+	FALSE	hs|3q13.32				lnc-C3orf30-4:2	chr3:117438963-117439022
A_23_P310295	0.747457	0.0930366	1.52923	0.489083	0.791888	-0.42106	0.826374	0.360903	Detected	Detected	Detected	Detected	Detected	Detected	Detected	Detected		small ubiquitin-like modifier 2 [Source:HGNC Symbol;Acc:HGNC:11125] [ENST00000420826]	AAACTGGGACTAGAGATAGTATCCTAATGCTTGTTGATTGTTTTTGTCCATACTGATTGT	73161771	chr17	73161712	-	FALSE	hs|17q25.1	ENST00000420826		BC002811		chr17:73161771-73161712			THC2659145	Hs.679409
A_23_P429449	2.75672	2.23398	1.52813	2.24269	1.34112	2.49903	1.24347	1.82233	Not Detected	Not Detected	Detected	Not Detected	Detected	Detected	Detected	Detected	NKD1	Homo sapiens naked cuticle homolog 1 (Drosophila) (NKD1), mRNA [NM_033119]	GTGGGGACTGCATAACTAGCCCAGGAAATGACTCTGGTTTTGAGTGGCCTGTAATGGGCA	50667944	chr16	50667885	+	FALSE	hs|16q12.1	ENST00000268459	85407	NM_033119	naked cuticle homolog 1 (Drosophila)	chr16:50667885-50667944	GO:0001754|GO:0005515|GO:0045732|GO:0005886|GO:0005509|GO:2000096|GO:0000159|GO:0090249|GO:0030165|GO:0007525|GO:0005737|GO:0016055|GO:0090090	NM_033119	THC2473490	Hs.187578
A_24_P161581	-0.632719	0.0680914	-1.00841	-0.254528	-0.764538	-0.646663	-0.634868	-0.097509	Detected	Detected	Detected	Detected	Detected	Detected	Detected	Detected	SHISA7	Homo sapiens shisa family member 7 (SHISA7), mRNA [NM_001145176]	TCTCGCATCTGCCCCCGTCCTACGAGGCTGCCGTGAAATCCGAGCTGAACCGCTACTCTT	55949046	chr19	55948987	-	FALSE	hs|19q13.42	ENST00000376325	729956	NM_001145176	shisa family member 7	chr19:55949046-55948987	GO:0016021	NM_001145176	THC2658872	Hs.6664
A_22_P00011282	0.0152641	-0.097303	0.0523772	-0.0535314	0.0431306	-0.0426064	0.0308612	-0.0626855	Not Detected	Not Detected	Not Detected	Not Detected	Not Detected	Not Detected	Not Detected	Not Detected	LOC283299	Homo sapiens uncharacterized LOC283299 (LOC283299), long non-coding RNA [NR_036678]	AAATGAAGGTGAACTCGTGGAGATTTTGGAGAGAATTTAATGAAGAGGCTGTTTACCAAG	7904466	chr11	7904407	-	FALSE	hs|11p15.4	ENST00000527565	283299	NR_036678	uncharacterized LOC283299	chr11:7904466-7904407		NR_036678	THC2499123	Hs.501825
A_23_P121806	0.896613	0.708733	1.20075	1.14339	1.20805	0.424223	1.25222	1.16639	Detected	Detected	Detected	Detected	Detected	Detected	Detected	Detected	ENOPH1	Homo sapiens enolase-phosphatase 1 (ENOPH1), transcript variant 1, mRNA [NM_021204]	GTGTCTTTTACTTAAGAAGAAACTTGGTAATCATTGTGGCACCCACAGCAAGCAGTTGCC	83381897	chr4	83381838	+	FALSE	hs|4q21.22	ENST00000505846	58478	NM_021204	enolase-phosphatase 1	chr4:83381838-83381897	GO:0034641|GO:0000287|GO:0000096|GO:0019509|GO:0016311|GO:0006595|GO:0005634|GO:0044281|GO:0070062|GO:0043874|GO:0005829	NM_021204	THC2501913	Hs.18442
A_21_P0007692	-0.147761	-0.369224	-1.48851	-0.93795	0.0450277	-1.05972	-1.50211	-0.156968	Not Detected	Not Detected	Not Detected	Not Detected	Not Detected	Not Detected	Not Detected	Not Detected	LOC102724247	PREDICTED: Homo sapiens uncharacterized LOC102724247 (LOC102724247), ncRNA [XR_424331]	GTTAGCAAGAAAGCCAGACTCATCTAGATTAGGACCACCAATGCCCCTTTTCTGTTATAC	20417065	chr12	20399538	-	FALSE	hs|12p12.2		102724247	XR_424331	uncharacterized LOC102724247	chr12:20417065-20399538		XR_424331
A_23_P207400	2.57692	3.02073	3.29661	2.72696	2.89356	2.55948	3.26656	2.76424	Detected	Detected	Detected	Detected	Detected	Detected	Detected	Detected	BRCA1	Homo sapiens breast cancer 1, early onset (BRCA1), transcript variant 2, mRNA [NM_007300]	AAGTGTTTTTCATAAACCCATTATCCAGGACTGTTTATAGCTGTTGGAAGGACTAGGTCT	41196481	chr17	41196422	-	FALSE	hs|17q21.31	ENST00000357654	672	NM_007300	breast cancer 1, early onset	chr17:41196481-41196422	GO:0005515|GO:0043627|GO:0004842|GO:0044212|GO:0016874|GO:0009048|GO:0050681|GO:0070531|GO:0042127|GO:0044030|GO:0031398|GO:0006978|GO:0031625|GO:0005694|GO:0003713|GO:0031436|GO:0046600|GO:0051865|GO:0043234|GO:0006281|GO:0005654|GO:0008270|GO:0045893|GO:0019899|GO:0045892|GO:0008274|GO:0016567|GO:0005886|GO:0007098|GO:0003723|GO:0031572|GO:0000151|GO:0005634|GO:0045739|GO:0035067|GO:0035066|GO:…	NM_007300	NP1475785	Hs.194143
A_21_P0009956	0.0134897	-0.0968081	-0.679435	-0.0558143	0.046903	-0.000178357	0.0328262	0.879403	Not Detected	Not Detected	Not Detected	Not Detected	Not Detected	Not Detected	Not Detected	Not Detected			AACCATCACAATAGCCTTCCGCCTTCTCAGTGGGAGTACGAGTGACCCTGCAGCAGAAGG	42523780	chr20	42523721	+	FALSE	hs|20q13.12	ENST00000428529				chr20:42523721-42523780			THC2735678	Hs.130555
A_23_P203841	-0.479156	-0.870322	-1.50515	0.170103	-0.227124	0.416928	-1.5444	-0.839616	Detected	Detected	Detected	Detected	Detected	Detected	Detected	Detected	BAZ2A	Homo sapiens bromodomain adjacent to zinc finger domain, 2A (BAZ2A), transcript variant 1, mRNA [NM_013449]	GCAATTTTCCCTTGGTATAAGATGTGCTAGATTAATTTCATTGTGAGGTGGATGGGGGAG	56990407	chr12	56990348	-	FALSE	hs|12q13.3	ENST00000551812	11176	NM_013449	bromodomain adjacent to zinc finger domain, 2A	chr12:56990407-56990348	GO:0005515|GO:0016922|GO:0010467|GO:0070933|GO:0006355|GO:0016575|GO:0034770|GO:0003723|GO:0005730|GO:0070869|GO:0033553|GO:0003677|GO:0006351|GO:0006306|GO:0000183|GO:0045814|GO:0040029|GO:0070577|GO:0006338|GO:0008270|GO:0051567|GO:0005677	NM_013449	THC2503148	Hs.314263
A_22_P00012923	0.451937	-2.24108	-0.265697	-1.30174	-0.549374	-0.58815	-1.29445	-1.21962	Not Detected	Not Detected	Not Detected	Not Detected	Not Detected	Not Detected	Not Detected	Not Detected	LOC102724601	Homo sapiens uncharacterized LOC102724601 (LOC102724601), long non-coding RNA [NR_121197]	AAAGAGGCACTGGCTACTGGAGGAAGGGAGAAATCACCGAGAGAGCGAAAGATGTAACAG	174124824	chr1	174124765	-	FALSE	hs|1q25.1	ENST00000454467	102724601	NR_121197	uncharacterized LOC102724601	chr1:174124824-174124765		NR_121197	THC2787465	Hs.737097
A_23_P117928	-0.913054	-0.824352	-1.0495	-0.815178	-1.01086	-0.635285	-1.0359	-0.774489	Detected	Detected	Detected	Detected	Detected	Detected	Detected	Detected	BAHD1	Homo sapiens bromo adjacent homology domain containing 1 (BAHD1), transcript variant 1, mRNA [NM_014952]	AGGAGGTAGGGTCTTGGCTGCCCCGAACTTAAATGCTTTTGAAATCTCTTAGATGTGGAA	40760190	chr15	40760131	+	FALSE	hs|15q15.1	ENST00000561234	22893	NM_014952	bromo adjacent homology domain containing 1	chr15:40760131-40760190	GO:0005515|GO:0006342|GO:0000976|GO:0031507|GO:0003682|GO:0005654|GO:0045892|GO:0000785|GO:0006351|GO:0005677	NM_014952	THC2461270	Hs.22109
A_21_P0007650	0.0114035	-0.0957032	-0.0641935	-0.0584914	0.0504494	-0.0348672	0.0344077	-0.0694706	Not Detected	Not Detected	Not Detected	Not Detected	Not Detected	Not Detected	Not Detected	Not Detected	lnc-FAM101A-2	LNCipedia lincRNA (lnc-FAM101A-2), lincRNA [lnc-FAM101A-2:4]	AGATGATAGGAGCCTAAATCAGTGGGTGGAACAGATTCAAGCAATTTTAGGGCAATACCG	124725562	chr12	124725503	+	FALSE	hs|12q24.31				lnc-FAM101A-2:4	chr12:124725503-124725562
A_23_P120845	-0.0217877	0.278412	0.106799	0.109197	0.118518	0.190076	0.109807	0.164081	Detected	Detected	Detected	Detected	Detected	Detected	Detected	Detected	XBP1	Homo sapiens X-box binding protein 1 (XBP1), transcript variant 1, mRNA [NM_005080]	CCTTTTTGGCATCCTGGCTTGCCTCCAGTTTTAGGTCCTTTAGTTTGCTTCTGTAAGCAA	29190792	chr22	29190733	-	FALSE	hs|22q12.1	ENST00000611155	7494	NM_005080	X-box binding protein 1	chr22:29190792-29190733	GO:0005515|GO:0031670|GO:0006511|GO:0034976|GO:0003700|GO:0044212|GO:0006366|GO:0000981|GO:0010832|GO:0002020|GO:0042993|GO:0030968|GO:0045348|GO:0051602|GO:0031625|GO:0042632|GO:0032869|GO:0000977|GO:0046982|GO:0019901|GO:0006990|GO:0001047|GO:0000122|GO:0014065|GO:0031490|GO:0001889|GO:0045600|GO:0016049|GO:0005654|GO:0006987|GO:0044267|GO:0001158|GO:0010508|GO:0035924|GO:0032008|GO:0005783|GO:…	NM_005080	THC2596356	Hs.437638
A_22_P00010589	0.0100995	-0.0948764	0.0561548	-0.0599441	0.0521116	-0.0333752	0.0103191	-0.312232	Not Detected	Not Detected	Not Detected	Not Detected	Not Detected	Not Detected	Not Detected	Not Detected			AGATGTTTTATATGAAGCAGAAATAAAGTGTAAGCCAACATTAAACAAAATTCTCTGTAA	21384984	chr14	21384925	-	FALSE	hs|14q11.2	ENST00000555642				chr14:21384984-21384925
A_21_P0001417	0.00905052	-0.0944164	-2.23911	-0.359931	0.0529255	-1.32341	-1.9585	-0.0721588	Not Detected	Not Detected	Not Detected	Not Detected	Not Detected	Not Detected	Not Detected	Not Detected	lnc-ATF3-1	LNCipedia lincRNA (lnc-ATF3-1), lincRNA [lnc-ATF3-1:4]	AATCACTACTGGTACTTGGCTAAATATTGCAGCCACCTCTTCAGGCTACACATGTCAGGT	212733930	chr1	212733871	+	FALSE	hs|1q32.3				lnc-ATF3-1:4	chr1:212733871-212733930
A_23_P156708	3.27918	2.56465	2.83471	2.47934	2.49767	3.21596	3.05153	2.70762	Detected	Detected	Detected	Detected	Detected	Detected	Detected	Detected	TNXB	Homo sapiens tenascin XB (TNXB), transcript variant XB-S, mRNA [NM_032470]	CTTCTCTGCCAGCGATCTCGCAGCACTGTGTTTACAGGGGGGAGGGGAGGGGTTCGTACA	32009022	chr6	32008964	-	FALSE	hs|6p21.33	ENST00000549232	7148	NM_032470	tenascin XB	chr6:32009022-32008964	GO:0030036|GO:0005518|GO:0005578|GO:0005583|GO:0005615|GO:0031012|GO:0005622|GO:0016337|GO:0005178|GO:0007160|GO:0030199|GO:0032963|GO:0006631|GO:0006641|GO:0043506|GO:0043206|GO:0007155|GO:0008201|GO:0070062|GO:0048251	NM_032470	THC2481071	Hs.485104
A_23_P252023	0.00735481	-0.0931811	0.888665	-0.0622124	0.054445	-0.0314388	0.0358195	-0.0742838	Not Detected	Not Detected	Not Detected	Not Detected	Not Detected	Not Detected	Not Detected	Not Detected	SSX2	Homo sapiens synovial sarcoma, X breakpoint 2 (SSX2), transcript variant 2, mRNA [NM_175698]	ACTTCTCTAAGGAAGAGTGGGAAAAGATGAAAGCCTCAGAGAAAATCTTCTATGTGTATA	52782346	chrX	52782287	+	FALSE	hs|Xp11.22	ENST00000456455	6757	NM_175698	synovial sarcoma, X breakpoint 2	chrX:52782287-52782346	GO:0005515|GO:0006355|GO:0005634|GO:0003676|GO:0006351	NM_175698	THC2648673	Hs.661107
A_21_P0001507	0.00655756	-0.0925555	0.0559606	-0.0630102	0.055251	-0.0308142	0.0360082	-0.0751183	Not Detected	Not Detected	Not Detected	Not Detected	Not Detected	Not Detected	Not Detected	Not Detected	lnc-PPAP2B-4	LNCipedia lincRNA (lnc-PPAP2B-4), lincRNA [lnc-PPAP2B-4:1]	CCAAAACCAAAGCAATGTGATCATTCCAGTAGCAATTGTTGCAATAGAACCGTTTTATTA	56522474	chr1	56522415	-	FALSE	hs|1p32.2				lnc-PPAP2B-4:1	chr1:56522474-56522415
A_21_P0012608	0.00568896	-0.0918387	0.0558557	-0.0637312	-1.1125	-0.0303969	0.0361699	-0.0761085	Not Detected	Not Detected	Not Detected	Not Detected	Not Detected	Not Detected	Not Detected	Not Detected	XLOC_l2_010816	BROAD Institute lincRNA (XLOC_l2_010816), lincRNA [TCONS_l2_00020732]	GCTGACTCGGGTTGCTACTTCTTGACAGACCGGACCCCAGATCGCTCATATAGCTTGAAG	121288829	chr4	121256844	+	FALSE	hs|4q27					chr4:121256844-121288829
A_33_P3357949	5.45817	5.41362	5.17452	5.75666	5.95663	6.43408	5.2955	4.86519	Not Detected	Not Detected	Not Detected	Not Detected	Not Detected	Not Detected	Not Detected	Not Detected	ETV1	Homo sapiens ets variant 1 (ETV1), transcript variant 1, mRNA [NM_004956]	TGGAAAATTATTTACAAACCGTCAAAGAATATGAGGAAGTTGCTGTATGACATAGTGCTG	13934144	chr7	13934085	-	FALSE	hs|7p21.2	ENST00000405218	2115	NM_004956	ets variant 1	chr7:13934144-13934085	GO:0005515|GO:0003700|GO:0006357|GO:0006366|GO:0000981|GO:0005634|GO:0000978|GO:0030154|GO:0001077|GO:0007517|GO:0007411|GO:0045944|GO:0048935|GO:0007638	NM_004956	THC2464749	Hs.22634
A_22_P00000283	0.586266	-0.0901424	0.0552589	-0.777367	0.057384	-2.10226	0.0363982	-0.765313	Not Detected	Not Detected	Not Detected	Not Detected	Not Detected	Not Detected	Not Detected	Not Detected	MIR940	microRNA 940 [Source:HGNC Symbol;Acc:HGNC:33683] [ENST00000563734]	TTAAAGAGTCAAGGCAGTTTGTGGGAGTCGCGCTGGGGACGTTCAAGGTGTCTCCTAGCC	2318265	chr16	2318206	+	FALSE	hs|16p13.3	ENST00000563734	100126328		microRNA 940	chr16:2318206-2318265
A_23_P255257	-1.14542	-1.08782	-1.79667	-1.06245	-1.21328	-0.429422	-1.72897	-1.15889	Detected	Detected	Detected	Detected	Detected	Detected	Detected	Detected	DCAF12	Homo sapiens DDB1 and CUL4 associated factor 12 (DCAF12), mRNA [NM_015397]	CACCAGTTCCTCTAAGCACATACTCTGCTTTTCTGTCAACATCCCATTTTGGGGAAAGGA	34086957	chr9	34086898	-	FALSE	hs|9p13.3	ENST00000361264	25853	NM_015397	DDB1 and CUL4 associated factor 12	chr9:34086957-34086898	GO:0005813|GO:0005737|GO:0016567|GO:0080008	NM_015397	THC2468846	Hs.741270
A_33_P3220445	0.496678	1.15281	0.866098	0.977711	0.755672	0.894465	0.731133	0.794854	Detected	Detected	Detected	Detected	Detected	Detected	Detected	Detected	SMAD5	Homo sapiens SMAD family member 5 (SMAD5), transcript variant 2, mRNA [NM_001001419]	CTGGATAAAGTCCTTACTCAGATGGGCTCCCCTCTGAACCCCATATCTTCTGTTTCATAA	135513168	chr5	135513109	+	FALSE	hs|5q31.1	ENST00000545279	4090	NM_001001419	SMAD family member 5	chr5:135513109-135513168	GO:0071773|GO:0005515|GO:0030618|GO:0001657|GO:0003700|GO:0051216|GO:0005634|GO:0060048|GO:0007281|GO:0046872|GO:0005829|GO:0005622|GO:0009880|GO:0035556|GO:0005737|GO:0001880|GO:0007179|GO:0031625|GO:0005667|GO:0002051|GO:0030509|GO:0000979|GO:0006351|GO:0045669|GO:0060348|GO:0043234|GO:0007165|GO:0071407|GO:0030218|GO:0005654|GO:0006468|GO:0005057|GO:0016021|GO:0045893	NM_001001419	THC2462440	Hs.167700
A_22_P00005226	0.696494	-0.0869055	0.0539615	0.689976	1.80708	0.977051	0.518271	1.34635	Not Detected	Not Detected	Not Detected	Not Detected	Not Detected	Not Detected	Not Detected	Not Detected	MEG8	Homo sapiens maternally expressed 8 (non-protein coding) (MEG8), long non-coding RNA [NR_024149]	TGGTCAAGTCAGTGTTCAAACTATCTCCTGCTCTTTCAAGGGGATCTGGGGCTCTAGAAG	101372500	chr14	101372441	+	FALSE	hs|14q32.2	ENST00000614605	79104	NR_024149	maternally expressed 8 (non-protein coding)	chr14:101372441-101372500		NR_024149	THC2708727	Hs.655789
A_33_P3295098	-0.0010111	-0.0856423	0.0901514	-0.0684402	0.0599233	-0.0287174	-0.600767	-0.0828216	Not Detected	Not Detected	Not Detected	Not Detected	Not Detected	Not Detected	Not Detected	Not Detected	ESYT3	extended synaptotagmin-like protein 3 [Source:HGNC Symbol;Acc:HGNC:24295] [ENST00000289135]	GTCAAATTTACTGCATTCTAAACTTACTTGGAATATTTCCTCTGTTTGTGACAACTGACC	138181304	chr3	138181245	+	FALSE	hs|3q22.3	ENST00000289135	83850		extended synaptotagmin-like protein 3	chr3:138181245-138181304	GO:0005515|GO:0005543|GO:0005887|GO:0006869|GO:0044232|GO:0031227|GO:0046872|GO:0031234
A_22_P00014012	-0.00241743	-0.47596	0.0527262	-0.0691469	0.0604909	-0.0287448	0.0363551	-0.778222	Not Detected	Not Detected	Not Detected	Not Detected	Not Detected	Not Detected	Not Detected	Not Detected	LOC100996635	Homo sapiens uncharacterized LOC100996635 (LOC100996635), transcript variant 1, long non-coding RNA [NR_110621]	AGACCGGCTCATAGTGGCCACACTGATTAAGAATTACCATCAGCTCTTTAGGATTTGGAA	95980285	chr1	95980226	+	FALSE	hs|1p21.3	ENST00000440116	100996635	NR_110621	uncharacterized LOC100996635	chr1:95980226-95980285		NR_110621	THC2602268	Hs.639548
A_23_P123672	-1.68913	-0.813434	-2.25381	-1.23874	-1.53737	-1.0387	-2.10901	-1.09018	Detected	Detected	Detected	Detected	Detected	Detected	Detected	Detected	TDRD7	Homo sapiens tudor domain containing 7 (TDRD7), transcript variant 1, mRNA [NM_014290]	AAATCTTAACTCTGCTACATGGCTCTGACTGCTGTGGGGGATTGAAAAGAATATGCTTAT	100258295	chr9	100258236	+	FALSE	hs|9q22.33	ENST00000355295	23424	NM_014290	tudor domain containing 7	chr9:100258236-100258295	GO:0005515|GO:0070306|GO:0007283|GO:0003729|GO:0007281|GO:0033391|GO:0005737|GO:0010608|GO:0047485|GO:0002089|GO:0005759|GO:0035770|GO:0043186	NM_014290	NP340636	Hs.193842
A_21_P0003616	-0.00491744	-0.0813217	0.0511855	-0.07058	0.0615709	-0.176095	0.0360527	-0.0863449	Not Detected	Not Detected	Not Detected	Not Detected	Not Detected	Not Detected	Not Detected	Not Detected	lnc-LPHN3-3	LNCipedia lincRNA (lnc-LPHN3-3), lincRNA [lnc-LPHN3-3:1]	TCAGAGGAGGATTGGTGAGCACCTGGAAGATTGACAAGTCACTTCCGGCAGAGCAGGCAG	63036192	chr4	63036133	+	FALSE	hs|4q13.1				lnc-LPHN3-3:1	chr4:63036133-63036192
A_22_P00003128	-0.00617698	0.678077	-0.258814	0.0341988	0.0620512	-0.0289994	0.0358353	0.0661679	Not Detected	Not Detected	Not Detected	Not Detected	Not Detected	Not Detected	Not Detected	Not Detected	lnc-C9orf131-1	BX108194 Soares_NFL_T_GBC_S1 Homo sapiens cDNA clone IMAGp998M065776, mRNA sequence [BX108194]	CCTCAGCACCTAGCATATATTTGAGGTTCACATACTGACCAAACGAATAAAGGAATATGT	35098126	chr9	35098067	+	FALSE	hs|9p13.3			BX108194	lnc-C9orf131-1:1	chr9:35098067-35098126			THC2672880	Hs.735820
A_33_P3259443	1.22601	1.09216	0.298632	2.10284	1.68198	1.565	1.56665	1.78018	Not Detected	Not Detected	Not Detected	Not Detected	Not Detected	Not Detected	Not Detected	Not Detected	LOC441728	PREDICTED: Homo sapiens golgin-like (LOC441728), misc_RNA [XR_109175]	CCCTGTGTGTCATTCTTTTACCAGGCAGCCGAGAACAGGGAGATAAACATCATCATCTAA	76079321	chr15	76079262	+	FALSE	hs|15q24.2		441728	XR_109175	golgin-like	chr15:76079262-76079321		XR_109175		Hs.635230
A_22_P00025675	-0.00903488	0.256051	0.0483094	-1.23388	0.072032	-0.926155	0.0352933	-0.963929	Not Detected	Not Detected	Not Detected	Not Detected	Not Detected	Not Detected	Not Detected	Not Detected	lnc-VCL-1	LNCipedia lincRNA (lnc-VCL-1), lincRNA [lnc-VCL-1:1]	GGATATTGGGGTATACTTTCTTGGCATAGTTTCAACTTTTGAAAGCATGTTAATGTCCAA	76186461	chr10	76186402	+	FALSE	hs|10q22.2				lnc-VCL-1:1	chr10:76186402-76186461
A_22_P00020019	-1.49148	-2.9833	-1.2319	-3.66553	-0.974638	-3.93436	-2.08421	-1.18564	Not Detected	Not Detected	Detected	Not Detected	Not Detected	Not Detected	Not Detected	Not Detected			GGTCTGCATAGCTCTGAATTGATTTTGGAAGAAACCGCCCTGAACTGTTTTTCTCACTGC	1046378	chr16	1046319	-	FALSE	hs|16p13.3	ENST00000565401				chr16:1046378-1046319
A_22_P00002331	-0.0119063	-0.0717694	0.0459441	-0.0736848	0.063766	-0.327661	0.25698	-0.0924902	Not Detected	Not Detected	Not Detected	Not Detected	Not Detected	Not Detected	Not Detected	Not Detected	LINC01493	long intergenic non-protein coding RNA 1493 [Source:HGNC Symbol;Acc:HGNC:51150] [ENST00000530102]	CCAGGATATGTCAAAATGGCTCCCACAGAACTTTCATTTGATCTTATCTTTCGCTGTCAC	38688323	chr11	38688264	+	FALSE	hs|11p12	ENST00000530102	101928536		long intergenic non-protein coding RNA 1493	chr11:38688264-38688323
A_33_P3254590	-0.0135779	-0.0695078	0.0446561	-0.0741953	0.064126	-0.741059	0.0341323	-0.0936055	Not Detected	Not Detected	Not Detected	Not Detected	Not Detected	Not Detected	Not Detected	Not Detected	HNRNPKP3	Homo sapiens heterogeneous nuclear ribonucleoprotein K pseudogene 3 (HNRNPKP3), non-coding RNA [NR_033868]	CCTCCATCATACCTTTTAAAACTAACAACTGTGAATCGTTTATTGTGTTAACCCTATACG	43283141	chr11	43283082	-	FALSE	hs|11p12	ENST00000511537	399881	NR_033868	heterogeneous nuclear ribonucleoprotein K pseudogene 3	chr11:43283141-43283082		NR_033868	THC2613135	Hs.446761
A_33_P3421163	-0.516711	-0.105903	-0.13975	-0.352639	-0.248422	-1.00768	0.160381	-0.857243	Not Detected	Not Detected	Not Detected	Not Detected	Not Detected	Not Detected	Detected	Detected	TP53INP1	Homo sapiens tumor protein p53 inducible nuclear protein 1 (TP53INP1), transcript variant 1, mRNA [NM_033285]	ATGGAAAACCTTCTCATTGAACATCCCAGCATGTCTGTCTATGCTGTGCATAACTCCTGC	95952206	chr8	95952147	-	FALSE	hs|8q22.1	ENST00000342697	94241	NM_033285	tumor protein p53 inducible nuclear protein 1	chr8:95952206-95952147	GO:0005515|GO:0072703|GO:0048102|GO:0030336|GO:0005776|GO:0008285|GO:0016209|GO:0009408|GO:2001235|GO:0006950|GO:0071447|GO:0006915|GO:0005634|GO:0031410|GO:0006351|GO:0005829|GO:0071361|GO:0034644|GO:0016605|GO:0007050|GO:0045893|GO:0000045|GO:0010508	NM_033285	THC2482910	Hs.492261
A_24_P288915	0.187431	2.05533	-0.590783	-1.62579	0.0811305	-0.321764	-0.647007	-1.43286	Detected	Not Detected	Detected	Detected	Detected	Detected	Detected	Detected		coiled-coil domain containing 144B (pseudogene) [Source:HGNC Symbol;Acc:HGNC:26704] [ENST00000445752]	CAGCAGATTCCTAGGAAGGAAAATGAAGAGCATGACAGGTAAGCCTATAGCAGCGTTTAA	18506954	chr17	18506895	-	FALSE	hs|17p11.2	ENST00000445752		AK093811		chr17:18506954-18506895			THC2483620	Hs.745246
A_33_P3417950	-0.37748	-0.238309	-0.0873241	-0.317156	-0.10337	-0.429682	-0.0501679	-0.423228	Detected	Detected	Detected	Detected	Detected	Detected	Detected	Detected	AKAP8	Homo sapiens A kinase (PRKA) anchor protein 8 (AKAP8), mRNA [NM_005858]	GCCTTAGTGGAGATTCCAGGTGAATATTTATGAAAAAGTCAACATTAGAACTGAAAATGG	15464414	chr19	15464355	-	FALSE	hs|19p13.12	ENST00000598597	10270	NM_005858	A kinase (PRKA) anchor protein 8	chr19:15464414-15464355	GO:0034237|GO:0000793|GO:0007076|GO:0005794|GO:0005634|GO:0016363|GO:0005739|GO:0007165|GO:0007067|GO:0001939|GO:0003690|GO:0016020|GO:0005654|GO:0008270	NM_005858	THC2463030	Hs.594496
A_33_P3241989	-0.0197141	-0.0589246	0.0384686	-0.0758185	0.0651888	0.0684549	0.899083	0.701216	Not Detected	Not Detected	Not Detected	Not Detected	Not Detected	Not Detected	Not Detected	Not Detected	PLAC8	Homo sapiens placenta-specific 8 (PLAC8), transcript variant 3, mRNA [NM_001130715]	CTGTTGGAGAAGCTGAACTTTGAAAGAGGTGAACATAGAATTTAGAATGTTTGGAAATGT	84015366	chr4	84015307	-	FALSE	hs|4q21.22	ENST00000426923	51316	NM_001130715	placenta-specific 8	chr4:84015366-84015307	GO:0043066|GO:0008284|GO:0040015|GO:0050873|GO:0045944|GO:0003682|GO:0009409|GO:0042742	NM_001130715		Hs.546392
A_33_P3414669	0.325898	-0.174069	0.569333	0.379242	0.701052	-0.499978	0.605713	-0.310444	Detected	Detected	Detected	Detected	Detected	Detected	Detected	Detected	RLIM	Homo sapiens ring finger protein, LIM domain interacting (RLIM), transcript variant 2, mRNA [NM_183353]	GGTTTAAGAAAAACAAACCACTACTACCTAGCACAAGTTAAATTTACAAGTCTGCTCCTC	73810112	chrX	73810053	-	FALSE	hs|Xq13.2	ENST00000349225	51132	NM_183353	ring finger protein, LIM domain interacting	chrX:73810112-73810053	GO:0006511|GO:0004842|GO:0016567|GO:0003714|GO:0016874|GO:0005634|GO:0000122|GO:0060816|GO:0006351|GO:0043433|GO:0005737|GO:0017053|GO:0005654|GO:0008270|GO:0045892	NM_183353	THC2464072	Hs.653288
A_33_P3252394	-2.4683	-1.74477	-1.39609	-2.18951	-2.31205	-2.13896	-1.16815	-2.01378	Detected	Detected	Detected	Detected	Detected	Detected	Detected	Detected	GADD45G	Homo sapiens growth arrest and DNA-damage-inducible, gamma (GADD45G), mRNA [NM_006705]	GGCAATGCTTCGTTTTCTAAAGGATGCTGCTGTTGAAGCTTTGAATTTTACAATAAACTT	92221459	chr9	92221400	+	FALSE	hs|9q22.2	ENST00000252506	10912	NM_006705	growth arrest and DNA-damage-inducible, gamma	chr9:92221400-92221459	GO:0005515|GO:0043065|GO:0006950|GO:0046330|GO:0006915|GO:0005634|GO:0007275|GO:0030154|GO:0000186|GO:0005737|GO:0000185|GO:1900745|GO:0051726|GO:0006469	NM_006705	THC2461443	Hs.9701
A_23_P62377	-0.0251868	-3.49911	-0.0164051	1.03721	1.32731	1.26716	0.0295904	-0.103074	Not Detected	Compromised	Not Detected	Not Detected	Not Detected	Not Detected	Not Detected	Not Detected	PNCK	Homo sapiens pregnancy up-regulated nonubiquitous CaM kinase (PNCK), transcript variant 1, mRNA [NM_001039582]	AGGCTCTGTCAGTGAGCAGATCCGGAAGAACTTTGCTCGGACACACTGGAAGCGAGCCTT	152936250	chrX	152936042	-	FALSE	hs|Xq28	ENST00000488994	139728	NM_001039582	pregnancy up-regulated nonubiquitous CaM kinase	chrX:152936250-152936042	GO:0005516|GO:0005737|GO:0006468|GO:0005634|GO:0004683|GO:0005524	NM_001039582	THC2603486	Hs.436667
A_21_P0010441	-0.0269591	-0.0455159	0.0310552	-0.0765288	0.0657435	-0.0386328	0.0287258	-0.104421	Not Detected	Not Detected	Not Detected	Not Detected	Not Detected	Not Detected	Not Detected	Not Detected	lnc-KCNJ4-1	LNCipedia lincRNA (lnc-KCNJ4-1), lincRNA [lnc-KCNJ4-1:1]	ATCTGAGCAATCCCCTACGGGGTGACAACCTGCAACTACATGGCATCGTGCACGTGGATC	38814039	chr22	38812947	-	FALSE	hs|22q13.1				lnc-KCNJ4-1:1	chr22:38814039-38812947
A_33_P3763846	2.37701	1.66969	1.39228	2.52135	2.18327	1.28524	2.94478	1.97611	Not Detected	Not Detected	Not Detected	Not Detected	Not Detected	Not Detected	Not Detected	Detected	MAPK12	Homo sapiens mitogen-activated protein kinase 12 (MAPK12), transcript variant 2, mRNA [NM_001303252]	AAACATGAGAAGCTAGGCGAGGACCGGATCCAGTTCCTCGTGTACCAGATGCTGAAGGGG	50695576	chr22	50695517	-	FALSE	hs|22q13.33	ENST00000622558	6300	NM_001303252	mitogen-activated protein kinase 12	chr22:50695576-50695517	GO:0005515|GO:0007265|GO:0005829|GO:0005739|GO:0042692|GO:0005737|GO:0018105|GO:0000165|GO:0007050|GO:0045445|GO:0004707|GO:0048010|GO:0006355|GO:0048011|GO:0000287|GO:0006996|GO:0005524|GO:0006351|GO:0006975|GO:0007165|GO:0010952|GO:0051149|GO:0007517|GO:0004674|GO:0005654|GO:0007005	NM_001303252	NP091337	Hs.432642
A_21_P0012309	1.89139	1.88549	0.822839	2.17173	2.19626	1.71846	0.266846	0.918284	Not Detected	Not Detected	Not Detected	Not Detected	Not Detected	Not Detected	Not Detected	Not Detected	DGCR5	Homo sapiens DiGeorge syndrome critical region gene 5 (non-protein coding) (DGCR5), transcript variant 1, non-coding RNA [NR_002733]	CTCCTCAAACTAAATCTTCCATTCTAAGCGCTTTGAACGAAGCAAATCAACCAATTAAAA	18982127	chr22	18982068	+	FALSE	hs|22q11.21		26220		DiGeorge syndrome critical region gene 5 (non-protein coding)	chr22:18982068-18982127		NR_002733	THC2507402	Hs.646438
A_19_P00319917	-1.21767	-1.28525	-0.822877	-1.51928	-1.38466	-2.28449	-0.679855	-1.98605	Detected	Not Detected	Not Detected	Not Detected	Not Detected	Not Detected	Not Detected	Detected	NUP50-AS1	Homo sapiens NUP50 antisense RNA 1 (head to head) (NUP50-AS1), transcript variant 1, long non-coding RNA [NR_038956]	ATGCACTTGTAAAAGTCAGACCAAGCTCAGCTCAGATTTCAGTTTTATTAGAAGTATGTC	45529898	chr22	45529839	-	FALSE	hs|22q13.31	ENST00000426282	100506714	NR_038956	NUP50 antisense RNA 1 (head to head)	chr22:45529898-45529839		NR_038956	THC2619505	Hs.189902
ERCC-00134_68	-0.0916159	-0.172887	0.105124	-0.118427	0.0146921	-0.0739756	-0.282035	-0.0845467	Not Detected	Not Detected	Not Detected	Not Detected	Not Detected	Not Detected	Not Detected	Not Detected			GGGATATAGACCACGCTCGTTCAATAGATTTAGTAACTACTGCCTTACAAATAGCTACTG					pos
A_33_P3381851	-1.49912	-0.422703	-1.61628	-0.767014	-1.84902	-0.29524	-1.71925	-1.17044	Detected	Detected	Detected	Detected	Detected	Detected	Detected	Detected	KRTAP10-10	Homo sapiens keratin associated protein 10-10 (KRTAP10-10), mRNA [NM_181688]	CCTCCCAGCTGCCCCAGCAAGCTCTGCCCTCTCTGGCTTTGACACCCTCAGAAGGTGGGG	46058193	chr21	46058134	+	FALSE	hs|21q22.3	ENST00000380095	353333	NM_181688	keratin associated protein 10-10	chr21:46058134-46058193	GO:0045095	NM_181688	NP883181	Hs.474001
A_23_P71146	1.24448	0.226873	1.04421	0.855194	0.999636	0.827519	0.956695	0.812821	Detected	Detected	Detected	Detected	Detected	Detected	Detected	Detected	POLD2	Homo sapiens polymerase (DNA directed), delta 2, accessory subunit (POLD2), transcript variant 2, mRNA [NM_006230]	CTCCGTGAGAGACGACGGGAAGTTTCTGGTGGAGGACTATTGCTTTGCTGACCTTGCTCC	44156824	chr7	44156765	-	FALSE	hs|7p13	ENST00000470867	5425	NM_006230	polymerase (DNA directed), delta 2, accessory subunit	chr7:44156824-44156765	GO:0005515|GO:0003887|GO:0005634|GO:0003677|GO:0006260|GO:0006271|GO:0006281|GO:0071897|GO:0000723|GO:0006283|GO:0006284|GO:0000722|GO:0006297|GO:0005654|GO:0006298|GO:0006289|GO:0000278|GO:0032201	NM_006230	THC2542518	Hs.306791
A_22_P00010187	-0.0399423	-0.0152321	0.0139455	-0.0748788	0.0652292	-0.0505596	0.0208528	0.00794313	Not Detected	Not Detected	Not Detected	Not Detected	Not Detected	Not Detected	Not Detected	Not Detected		CR740320 NCI_CGAP_GC4 Homo sapiens cDNA clone IMAGp971G2463 ; IMAGE:1552187 5', mRNA sequence [CR740320]	GAAAATATTTTATATACTGAAGTGTAAGCTTACGAAAATTTCAGAGAACCTAGTATAAAT	27857622	chr12	27857563	+	FALSE	hs|12p11.22	ENST00000538640		CR740320		chr12:27857563-27857622			THC2696627	Hs.640541
A_21_P0000259	2.73819	3.52681	2.47973	1.24781	3.69317	2.82084	2.10665	1.56787	Not Detected	Not Detected	Not Detected	Detected	Not Detected	Not Detected	Not Detected	Not Detected	SNORD25	Homo sapiens small nucleolar RNA, C/D box 25 (SNORD25), small nucleolar RNA [NR_002565]	ATGATGAGGACCTTTTCACAGACCTGTACTGAGCTCCGTGAGGATAAATAACTCTGAGGA	62623098	chr11	62623039	-	FALSE	hs|11q12.3	ENST00000537925	9303	NR_002565	small nucleolar RNA, C/D box 25	chr11:62623098-62623039		NR_002565	THC2565158
A_22_P00004353	-0.0438352	-0.222559	0.00808046	-0.0736103	0.0647171	-0.0549838	-0.110382	-0.117193	Not Detected	Not Detected	Not Detected	Not Detected	Not Detected	Not Detected	Not Detected	Not Detected		CR741371 Soares_testis_NHT Homo sapiens cDNA clone IMAGp971I1376 ; IMAGE:1737685 5', mRNA sequence [CR741371]	ATAAGCTCCCAACTCAGAGCTTGAGATCTAGACTTCTGCAGTACTTCCCAATTGCAGCAT	140111676	chr8	140111617	-	FALSE	hs|8q24.3	ENST00000519306		CR741371		chr8:140111676-140111617				Hs.583581
A_21_P0001285	-0.0455873	0.00104046	-0.389386	-0.0727744	0.064391	-0.0574367	-0.511607	-0.701876	Not Detected	Not Detected	Not Detected	Not Detected	Not Detected	Not Detected	Not Detected	Not Detected	lnc-UTP11L-2	LNCipedia lincRNA (lnc-UTP11L-2), lincRNA [lnc-UTP11L-2:1]	CGAGCTTAACAAATAGAACTTCCCTCAAATGATTCTTCCAACTAAACTGATAGAAAGCTA	38628221	chr1	38628162	+	FALSE	hs|1p34.3				lnc-UTP11L-2:1	chr1:38628162-38628221
A_24_P930418	1.13463	0.6501	1.79595	0.984485	1.7012	2.02814	1.23191	0.394263	Not Detected	Not Detected	Not Detected	Not Detected	Not Detected	Not Detected	Not Detected	Not Detected	RBPMS	Homo sapiens cDNA FLJ32971 fis, clone TESTI2008847. [AK057533]	GGCCTGCAAAGATTGATGACCAGTAACAAATAGAAAGTACGTACGTAGGTTTCATTTGTC	30403006	chr8	30402947	+	FALSE	hs|8p12		11030	AK057533	RNA binding protein with multiple splicing	chr8:30402947-30403006	GO:0005515|GO:0006396|GO:0006355|GO:0005737|GO:0000166|GO:0008143|GO:0003713|GO:0010862|GO:0005654|GO:0060391|GO:0006351		THC2479636	Hs.334587
A_22_P00016797	-0.0497325	0.0128877	-0.00160403	-0.0706272	-0.180698	-0.628406	-0.141941	-1.02835	Not Detected	Not Detected	Not Detected	Not Detected	Not Detected	Not Detected	Not Detected	Not Detected		ALU2_HUMAN (P39189) Alu subfamily SB sequence contamination warning entry, partial (8%) [THC2781301]	ATAACACCAAAAGAAAAAACCTGGATTCCAGAAGGAAATAAAGATTTTCAGTCCCTGCAA	51811691	chr14	51811632	-	FALSE	hs|14q22.1	ENST00000555649				chr14:51811691-51811632			THC2781301
A_22_P00007653	-0.178728	-0.189732	-0.0924052	-0.193745	-0.0574142	-0.0964707	-0.0823409	-0.173915	Not Detected	Not Detected	Not Detected	Not Detected	Not Detected	Not Detected	Not Detected	Not Detected	lnc-HEXA-1	LNCipedia lincRNA (lnc-HEXA-1), lincRNA [lnc-HEXA-1:1]	ACCCTATGATTAGCCTAGTAAACGTTGCCTAGGTTCTGGAAATTTTCCCATTATTACCTT	72774092	chr15	72774033	-	FALSE	hs|15q24.1				lnc-HEXA-1:1	chr15:72774092-72774033
A_21_P0007074	-0.176443	-0.189688	-0.0914593	-0.193622	-0.0568495	-0.0981176	-0.0803826	-0.170672	Not Detected	Not Detected	Not Detected	Not Detected	Not Detected	Not Detected	Not Detected	Not Detected	LINC01514	Homo sapiens long intergenic non-protein coding RNA 1514 (LINC01514), long non-coding RNA [NR_120620]	ACTTCAAAGCCTTTCTGGAAGCAGTCTCTGCAATAACCAACCTGGGTTCTCTCCTAATGT	102951102	chr10	102950946	+	FALSE	hs|10q24.31	ENST00000434189	101927396	NR_120620	long intergenic non-protein coding RNA 1514	chr10:102950946-102951102		NR_120620	THC2608347	Hs.551648
A_22_P00012683	-0.174184	-0.189528	-0.0927698	-0.193258	-0.0562795	-0.0996623	-0.0785084	-0.981315	Not Detected	Not Detected	Not Detected	Not Detected	Not Detected	Not Detected	Not Detected	Not Detected	lnc-QSOX2-1	LNCipedia lincRNA (lnc-QSOX2-1), lincRNA [lnc-QSOX2-1:10]	GATGTGCAAGGACCGAGAGCCGACCACAGCCTCTCAGAGCACAGGGATGGCCACACCCAG	139166788	chr9	139166729	-	FALSE	hs|9q34.3			XM_006726511	lnc-QSOX2-1:10	chr9:139166788-139166729		XM_006726511
A_21_P0011230	0.330132	-0.189266	1.2664	-1.42282	0.279876	-0.101286	-0.0939855	0.722796	Not Detected	Not Detected	Not Detected	Not Detected	Not Detected	Not Detected	Not Detected	Not Detected		transmembrane phosphoinositide 3-phosphatase and tensin homolog 2 pseudogene 2 [Source:HGNC Symbol;Acc:HGNC:38076] [ENST00000606973]	CTAACAAGGGTGCCTACTACATGGCTTTTCAGTTAGCCCCAAAATAAAATGTAACAATTT	52793841	chr13	52793782	-	FALSE	hs|13q14.3	ENST00000606973				chr13:52793841-52793782			THC2668121	Hs.678973
A_33_P3589217	0.128851	-0.9664	0.0256519	-0.452774	-0.173935	-0.212781	0.0121584	-0.595126	Detected	Detected	Detected	Detected	Detected	Detected	Detected	Detected	SLC25A6	Homo sapiens solute carrier family 25 (mitochondrial carrier; adenine nucleotide translocator), member 6 (SLC25A6), mRNA [NM_001636]	AGTACAAGCAGATCTTCCTGGGGGGCGTGGACAAGCACACGCAGTTCTGGAGGTACTTTG	1508451	chrX	1508392	-	FALSE	hs|Xp22.33	ENST00000484026	293	NM_001636	solute carrier family 25 (mitochondrial carrier; adenine nucleotide translocator), member 6	chrX:1508451-1508392	GO:0005515|GO:0006626|GO:0019058|GO:0005743|GO:0046732|GO:0006915|GO:0005634|GO:0044281|GO:0055085|GO:0005739|GO:0005744|GO:0006112|GO:0050796|GO:0019048|GO:0015866|GO:0015867|GO:0016032|GO:0016021|GO:0044267|GO:0005471	NM_001636	THC2563517	Hs.350927
A_33_P3231739	4.84686	3.95138	5.3542	4.19162	5.26037	5.51794	3.71823	3.96445	Not Detected	Not Detected	Not Detected	Not Detected	Not Detected	Detected	Not Detected	Not Detected	ELOVL2	Homo sapiens ELOVL fatty acid elongase 2 (ELOVL2), mRNA [NM_017770]	GGAGGCTGCAGAAGCCATTTCTCTTTGTAGATAAAAAGCATTATCTATGATTGTTGTATA	10981073	chr6	10981014	-	FALSE	hs|6p24.2	ENST00000354666	54898	NM_017770	ELOVL fatty acid elongase 2	chr6:10981073-10981014	GO:0005515|GO:0006636|GO:0005783|GO:0044281|GO:0035338|GO:0036109|GO:0033559|GO:0043651|GO:0009922|GO:0005789|GO:0019432|GO:0016021|GO:0034626|GO:0042761|GO:0044255	NM_017770	THC2601847	Hs.656436
A_33_P3223467	-0.991964	-0.701182	-0.75123	-0.783375	-0.716884	-1.08188	-0.693397	-0.700048	Detected	Detected	Detected	Detected	Detected	Detected	Detected	Detected	VCPIP1	Homo sapiens valosin containing protein (p97)/p47 complex interacting protein 1 (VCPIP1), mRNA [NM_025054]	GTGCCAAGAACTGGAAAGTCTACTTTTTGGAGGGAAATGATACTTAGAATTTGTAAACAT	67542631	chr8	67542572	-	FALSE	hs|8q13.1	ENST00000310421	80124	NM_025054	valosin containing protein (p97)/p47 complex interacting protein 1	chr8:67542631-67542572	GO:0071108|GO:0007067|GO:0005737|GO:0016567|GO:0004843|GO:0005795|GO:0005783|GO:0016320|GO:0006508|GO:0090168|GO:0035871	NM_025054	THC2602555	Hs.632066
A_32_P57237	0.849905	-0.548637	1.00986	0.156462	1.02301	-0.06102	1.04421	0.489384	Detected	Detected	Detected	Detected	Detected	Detected	Detected	Detected	RPL21	Homo sapiens ribosomal protein L21 (RPL21), mRNA [NM_000982]	GTTACCCAGCATGCTGTTGGCATTGTTGTAAACAAACAAGTTAAAGGCAAGATTCTTGCC	27830336	chr13	27829448	+	FALSE	hs|13q12.2	ENST00000403842	6144	NM_000982	ribosomal protein L21	chr13:27829448-27830336	GO:0010467|GO:0003735|GO:0019083|GO:0003723|GO:0006614|GO:0019058|GO:0005730|GO:0006415|GO:0006412|GO:0006413|GO:0005829|GO:0006414|GO:0005737|GO:0000184|GO:0016020|GO:0016032|GO:0022625|GO:0044267	NM_000982	THC2567183	Hs.381123
A_21_P0010149	-0.159475	0.611199	-0.0842235	-0.189307	-0.0527024	-0.108157	-0.0677721	-0.149305	Not Detected	Not Detected	Not Detected	Not Detected	Not Detected	Not Detected	Not Detected	Not Detected			TGTCAACGAATTCAACAAAGCTGTAAGCAAAGCCAATGGAAGAATATGTCAGATACTGAG	25415641	chr21	25415582	+	FALSE	hs|21q21.2	ENST00000415269				chr21:25415582-25415641
A_22_P00011426	-0.156841	-0.185604	-0.0832087	-0.188259	-0.0520664	-0.109366	-0.066038	-0.146385	Not Detected	Not Detected	Not Detected	Not Detected	Not Detected	Not Detected	Not Detected	Not Detected	lnc-PAM-4	LNCipedia lincRNA (lnc-PAM-4), lincRNA [lnc-PAM-4:1]	CGAATGAGAAGACTGATGATGAAGAGGACCTTTAAAAGTGTATTTCTGTTACGGTTATTT	101841288	chr5	101841229	+	FALSE	hs|5q21.1				lnc-PAM-4:1	chr5:101841229-101841288
A_33_P3342481	1.22451	-0.0961368	0.758513	1.25926	1.55984	0.488862	0.373637	0.0944592	Not Detected	Not Detected	Not Detected	Not Detected	Not Detected	Not Detected	Not Detected	Not Detected			TATTTGCAGTAATCACTAAATTTTAACTAATACTATCTTTGCTTCCAGTAGTGTTCTATG	90520625	chr2	90520566	-	FALSE	hs|2p11.1					chr2:090520625-090520566			THC2723408
A_23_P114689	3.01907	2.52258	2.58539	4.39098	2.58537	3.59476	2.805	3.16484	Not Detected	Not Detected	Not Detected	Not Detected	Not Detected	Not Detected	Not Detected	Not Detected	ASAP3	Homo sapiens ArfGAP with SH3 domain, ankyrin repeat and PH domain 3 (ASAP3), transcript variant 1, mRNA [NM_017707]	CAATGAGAAAGCAGATACACCTAAGCCATCATCAACCACTAACATCTCAACTTGCCAGTT	23755346	chr1	23755287	-	FALSE	hs|1p36.12	ENST00000336689	55616	NM_017707	ArfGAP with SH3 domain, ankyrin repeat and PH domain 3	chr1:23755346-23755287	GO:0008060|GO:0005737|GO:0016477|GO:0051492|GO:0032850|GO:0008270|GO:0005925|GO:0001726	NM_017707	NP181772	Hs.437379
A_33_P3877992	0.537448	-0.182868	-1.61472	-0.537586	-0.0501596	-0.112659	-0.0612555	-0.138218	Not Detected	Not Detected	Not Detected	Not Detected	Not Detected	Not Detected	Not Detected	Not Detected	LOC286190	Homo sapiens uncharacterized LOC286190 (LOC286190), long non-coding RNA [NR_038881]	CAACTGTTGGTGAGAAGGGGAACTGCATATGACTGGAAATAAACAATAAAAGTAACATAC	71575480	chr8	71575421	+	FALSE	hs|8q13.3		286190	NR_038881	uncharacterized LOC286190	chr8:71575421-71575480		NR_038881	THC2543254	Hs.662204
A_22_P00023982	-0.146393	-0.181805	0.462159	1.29631	-0.049522	0.933789	-0.059724	-0.772795	Not Detected	Not Detected	Not Detected	Not Detected	Not Detected	Not Detected	Not Detected	Not Detected	KBTBD11-OT1	Homo sapiens KBTBD11 overlapping transcript 1 (KBTBD11-OT1), long non-coding RNA [NR_126346]	CTTTAAGAATAAATTAAAGCATCTAGTTTACTTTTTGCCAACAGCCAGGTTCCTGCTAGA	1924607	chr8	1924548	+	FALSE	hs|8p23.3	ENST00000518539	104266957	NR_126346	KBTBD11 overlapping transcript 1	chr8:1924548-1924607		NR_126346	THC2658688	Hs.734498
A_33_P3381107	-0.143797	-0.180649	-0.077559	-0.181636	-0.0488311	-0.11459	-0.0582118	-0.132929	Not Detected	Not Detected	Not Detected	Not Detected	Not Detected	Not Detected	Not Detected	Not Detected	OR10Z1	Homo sapiens olfactory receptor, family 10, subfamily Z, member 1 (OR10Z1), mRNA [NM_001004478]	TAGTCTAAGGAATAGGGCTATACAGACAGCTCTGAGGAATGCTTTCAGAGGGAGATTGCT	158577157	chr1	158577098	+	FALSE	hs|1q23.1	ENST00000361284	128368	NM_001004478	olfactory receptor, family 10, subfamily Z, member 1	chr1:158577098-158577157	GO:0050911|GO:0050907|GO:0004984|GO:0007186|GO:0005886|GO:0004930|GO:0016021|GO:0004888	NM_001004478	NP1461918	Hs.553590
A_22_P00015234	-0.141142	-0.179455	-0.0763771	0.219678	-0.0481586	-0.115465	0.30888	-0.130345	Not Detected	Not Detected	Not Detected	Not Detected	Not Detected	Not Detected	Not Detected	Not Detected	lnc-SPACA3-1	DB050195 TESTI2 Homo sapiens cDNA clone TESTI2039685 5', mRNA sequence [DB050195]	TATGTGTGAGGACAGGTGCTTCATGCTCCTGGGAGTCCTGTGAGGCTGGAGGAGGTCATT	31458713	chr17	31458654	+	FALSE	hs|17q11.2			DB050195	lnc-SPACA3-1:1	chr17:31458654-31458713				Hs.579287
A_21_P0010897	-0.138459	-0.178225	-0.075003	-0.178405	-0.047473	-0.116287	-0.0552444	-0.912407	Not Detected	Not Detected	Not Detected	Not Detected	Not Detected	Not Detected	Not Detected	Not Detected	XLOC_l2_002067	BROAD Institute lincRNA (XLOC_l2_002067), lincRNA [TCONS_l2_00003715]	AAAGCTGTTACTATTCCAGTATGTATCCTACTACCCACGGTGCCGCTTATATAAGAGCGC	95505468	chr10	95505409	-	FALSE	hs|10q23.33					chr10:95505468-95505409
A_32_P783	1.27818	0.10848	1.58553	0.670906	1.61776	0.345236	1.61679	1.08409	Detected	Detected	Detected	Detected	Detected	Detected	Detected	Detected	RPL37A	Homo sapiens ribosomal protein L37a (RPL37A), mRNA [NM_000998]	ATCAGCCAGTACGCCAAGTACATTTGCTCTTTTCTGTGGCAAAACCAAGATGAAGAGACG	217364688	chr2	217364080	+	FALSE	hs|2q35	ENST00000451614	6168		ribosomal protein L37a	chr2:217364080-217364688	GO:0010467|GO:0003735|GO:0019083|GO:0006614|GO:0019058|GO:0005634|GO:0006415|GO:0006412|GO:0046872|GO:0006413|GO:0005829|GO:0006414|GO:0000184|GO:0016032|GO:0022625|GO:0044267|GO:0005925|GO:0070062	NM_000998	THC2532660	Hs.433701
A_21_P0003351	0.0263664	0.459309	-2.01942	-0.174938	-0.0460662	1.14888	-1.35738	-0.122816	Not Detected	Not Detected	Not Detected	Not Detected	Not Detected	Not Detected	Not Detected	Not Detected			CTAGGATTCTGCAACTTGAGGTGGGAGTGTCTATAAGCTGGAAACAAAAGTTTCAAAAAA	38387371	chr4	38387312	+	FALSE	hs|4p14	ENST00000503465				chr4:38387312-38387371
A_21_P0012145	0.00987986	-0.306663	0.0299339	-0.643726	0.16457	-1.59992	-0.335623	-0.120513	Not Detected	Not Detected	Not Detected	Not Detected	Not Detected	Not Detected	Not Detected	Not Detected	lnc-SPTLC3-2	LNCipedia lincRNA (lnc-SPTLC3-2), lincRNA [lnc-SPTLC3-2:1]	CACCTGAAAGGCTCACTCCTGTTGTAATAAATGACACATAAGGTCACAATTCAACCGGTA	12917842	chr20	12917783	+	FALSE	hs|20p12.1				lnc-SPTLC3-2:1	chr20:12917783-12917842
A_21_P0009361	-0.127662	-0.172812	-0.0702136	-0.171217	-0.0446466	-1.0692	-0.0496718	-0.118153	Not Detected	Not Detected	Not Detected	Not Detected	Not Detected	Not Detected	Not Detected	Not Detected	lnc-SDK2-5	LNCipedia lincRNA (lnc-SDK2-5), lincRNA [lnc-SDK2-5:1]	ATCATGTATCCAAAGGCATGAATGAAAAGAAAGAGCCTTCTACCAGGACCTCCTGCACCA	71943124	chr17	71943065	-	FALSE	hs|17q25.1				lnc-SDK2-5:1	chr17:71943124-71943065
A_21_P0008555	-4.22847	-0.171354	-3.96246	-1.07451	-3.70381	-0.11963	-4.08993	-2.405	Not Detected	Not Detected	Not Detected	Not Detected	Not Detected	Not Detected	Not Detected	Not Detected	lnc-C15orf48-1	Homo sapiens cDNA FLJ32124 fis, clone PEBLM1000180. [AK056686]	CGTCACTGCATGTGACTGATACCAAAAGAGAAAGGTTCTTTTAATTAATCTTTCCATACT	45771802	chr15	45771743	+	FALSE	hs|15q21.1				lnc-C15orf48-1:4	chr15:45771743-45771802				Hs.375762
A_23_P76218	-0.122245	0.23312	-0.0676253	-0.167258	-0.0431749	-0.12014	-0.0469926	-0.113594	Not Detected	Not Detected	Not Detected	Not Detected	Not Detected	Not Detected	Not Detected	Not Detected	DCD	Homo sapiens dermcidin (DCD), transcript variant 1, mRNA [NM_053283]	TACTATAGCTGTAAGGAGAAGCTGAGAAATGATACCCAGGAGCAGCAGGCTTTACGTCTT	55038504	chr12	55038445	-	FALSE	hs|12q13.2	ENST00000546807	117159	NM_053283	dermcidin	chr12:55038504-55038445	GO:0050832|GO:0031640|GO:0006508|GO:0008233|GO:0005576|GO:0042742|GO:0070062	NM_053283	THC2475814	Hs.350570
A_22_P00012147	-0.119624	-0.526307	-0.429017	-0.165264	-0.0424539	-0.000608431	-0.04563	-0.11138	Not Detected	Not Detected	Not Detected	Not Detected	Not Detected	Not Detected	Not Detected	Not Detected		DA173333 BRAMY2 Homo sapiens cDNA clone BRAMY2036130 5', mRNA sequence [DA173333]	CAGGTGCCCTATGAAGGTGAAACAGATAATATTCATTCAGGAAATATTCCCGTATTTAAA	89243216	chr5	89243157	+	FALSE	hs|5q14.3	ENST00000512941				chr5:89243157-89243216				Hs.582510
A_23_P120812	-1.08514	-2.1993	-2.48215	-2.51285	-2.06122	-1.55038	-2.19962	-2.60322	Detected	Detected	Detected	Detected	Detected	Detected	Not Detected	Detected	IGLL1	Homo sapiens immunoglobulin lambda-like polypeptide 1 (IGLL1), transcript variant 1, mRNA [NM_020070]	GGGGGTTTCAATCCAAGCATAACTCAGTGACGCATGTGTTTGGCAGCGGGACCCAGCTCA	23917222	chr22	23917163	-	FALSE	hs|22q11.23	ENST00000330377	3543	NM_020070	immunoglobulin lambda-like polypeptide 1	chr22:23917222-23917163	GO:0006955|GO:0016020|GO:0070062	NM_020070	THC2471192	Hs.348935
A_23_P29204	1.09484	0.104071	1.01877	0.671417	1.12302	0.507437	0.968105	0.432973	Detected	Detected	Detected	Detected	Detected	Detected	Detected	Detected	MTFP1	Homo sapiens mitochondrial fission process 1 (MTFP1), transcript variant 1, mRNA [NM_016498]	CACCTGGGTGGGTTTGAGCTGGACAGAAGCTTAGAGACAAAGGCTTCAAGAAGCAGTGGC	30824687	chr22	30824628	+	FALSE	hs|22q12.2	ENST00000454552	51537	NM_016498	mitochondrial fission process 1	chr22:30824628-30824687	GO:0000266|GO:0005743|GO:0006915|GO:0016021	NM_016498	THC2610702	Hs.713636
A_33_P3281066	1.0916	0.616621	1.73046	-0.00154119	1.4703	0.00548167	1.79298	0.161593	Detected	Detected	Detected	Detected	Detected	Detected	Detected	Detected	ZBTB21	Homo sapiens zinc finger and BTB domain containing 21 (ZBTB21), transcript variant 1, mRNA [NM_001098402]	CTTGGCATTATAAATTCAGTATCCCAGGACCTAAACCTTTATGCTACATTTTCGAAGATT	43408967	chr21	43408908	-	FALSE	hs|21q22.3	ENST00000398499	49854	NM_001098402	zinc finger and BTB domain containing 21	chr21:43408967-43408908	GO:0005515|GO:0008327|GO:0006355|GO:0005634|GO:0045892|GO:0046872|GO:0006351	NM_001098402	THC2464717	Hs.434947
A_23_P73637	0.245021	-0.00439457	-1.68264	-1.40384	0.955553	-0.624838	-0.985073	-0.21241	Not Detected	Not Detected	Not Detected	Not Detected	Not Detected	Not Detected	Not Detected	Not Detected	TEX13B	Homo sapiens testis expressed 13B (TEX13B), mRNA [NM_031273]	CTTCACCAGCAAAGGTCACAGAACGGGTTCCAACTCAGATGCCTTTCAACTGGGGGGCCT	107224373	chrX	107224314	-	FALSE	hs|Xq22.3	ENST00000302917	56156	NM_031273	testis expressed 13B	chrX:107224373-107224314		NM_031273	NP365050	Hs.333130
A_23_P146497	0.744016	0.749896	0.374168	1.02906	0.427962	0.898169	0.107783	0.781008	Detected	Detected	Detected	Detected	Detected	Detected	Detected	Detected	PPP1R26	Homo sapiens protein phosphatase 1, regulatory subunit 26 (PPP1R26), mRNA [NM_014811]	TCTTAGCTTAGGAAACATTTGGTTCTTACCATCACAGCCAGGTTCACAGAGGCTCTGATG	138380340	chr9	138380281	+	FALSE	hs|9q34.3	ENST00000356818	9858	NM_014811	protein phosphatase 1, regulatory subunit 26	chr9:138380281-138380340	GO:0005515|GO:0019902|GO:0010923|GO:0004864|GO:0005730|GO:0005654	NM_014811	THC2463847	Hs.533260
A_33_P3339197	-0.103124	-0.158846	-0.0581239	-0.152183	-0.0377314	-0.780581	-0.0383022	-0.0990146	Not Detected	Not Detected	Not Detected	Not Detected	Not Detected	Not Detected	Not Detected	Not Detected			AGGGGTTTCCCAGCTCTGACTTTCCTAGTCATTCACCTGAGTCTGAGGCCTCCTAGGTGA					FALSE
A_21_P0009396	-1.77433	-0.597451	-1.62019	-0.150075	-0.766915	-1.87093	-2.00197	-1.35028	Not Detected	Not Detected	Not Detected	Not Detected	Not Detected	Not Detected	Not Detected	Not Detected	lnc-SEPT9-1	LNCipedia lincRNA (lnc-SEPT9-1), lincRNA [lnc-SEPT9-1:3]	GGACCAACCTCCAACTTCTCCTCGGCTTGGGATCTCCGGTTTCTCTCTTTGTCAAGGCAC	75254783	chr17	75254724	+	FALSE	hs|17q25.2				lnc-SEPT9-1:3	chr17:75254724-75254783
A_23_P116898	4.2882	0.326367	4.8512	-0.0225552	4.35245	0.379014	4.96056	-0.0602264	Detected	Detected	Detected	Detected	Detected	Detected	Detected	Detected	A2M	Homo sapiens alpha-2-macroglobulin (A2M), mRNA [NM_000014]	CTTGTTCTTCACGGTTCTGCAAGATGTCCCAGTAAGAGATCTGAAACCAGCCATAGTGAA	9221418	chr12	9221359	-	FALSE	hs|12p13.31	ENST00000318602	2	NM_000014	alpha-2-macroglobulin	chr12:9221418-9221359	GO:0005515|GO:0007264|GO:0004867|GO:0072562|GO:0002020|GO:0019959|GO:0005829|GO:0019966|GO:0019838|GO:0022617|GO:0030198|GO:0031093|GO:0070062|GO:0001869|GO:0051056|GO:0043120|GO:0005102|GO:0030168|GO:0005576|GO:0010951|GO:0048863|GO:0007596|GO:0007597|GO:0002576|GO:0019899|GO:0048306	NM_000014	NP1159902	Hs.212838
A_24_P254965	-0.772344	-0.682268	-0.502112	-0.41439	-0.382236	-0.910041	-0.317737	-0.631935	Detected	Detected	Detected	Detected	Detected	Detected	Detected	Detected	HDAC8	Homo sapiens histone deacetylase 8 (HDAC8), transcript variant 1, mRNA [NM_018486]	AGGTTATGACTGCCCAGCCACTGAAGGGATATTTGACTATGCAGCAGCTATAGGAGGGGC	71788605	chrX	71787823	-	FALSE	hs|Xq13.1	ENST00000412342	55869	NM_018486	histone deacetylase 8	chrX:71788605-71787823	GO:0032041|GO:0070932|GO:0070933|GO:0005886|GO:0006325|GO:0046970|GO:0005634|GO:0071922|GO:0000122|GO:0000228|GO:0046872|GO:0006351|GO:0005829|GO:0006333|GO:0005737|GO:0000118|GO:0007062|GO:0005654|GO:0004407|GO:0000278|GO:0046969|GO:0016568|GO:0008134	NM_018486	THC2483387	Hs.310536
A_33_P3240951	0.253039	1.08917	0.297395	0.950355	0.237725	1.38859	1.36847	0.746999	Not Detected	Not Detected	Not Detected	Not Detected	Not Detected	Not Detected	Not Detected	Not Detected	DPF3	Homo sapiens D4, zinc and double PHD fingers, family 3 (DPF3), transcript variant 4, mRNA [NM_001280544]	TTATGTTTCCAATAGCACTTCCTGAAATAAACCAAAGCAACACTGCTCAAGGCCCCTGGG	73136788	chr14	73136729	-	FALSE	hs|14q24.2	ENST00000366353	8110	NM_001280544	D4, zinc and double PHD fingers, family 3	chr14:73136788-73136729	GO:0008150|GO:0071565|GO:0006355|GO:0008270|GO:0006351|GO:0016568|GO:0007399	NM_001280544	THC2465131	Hs.162868
A_33_P3376302	-0.0897021	-0.150582	-0.0509539	-0.140646	-0.0335515	0.282654	-0.0325733	-0.0898645	Not Detected	Not Detected	Not Detected	Not Detected	Not Detected	Not Detected	Not Detected	Not Detected		DA144211 BRAMY2 Homo sapiens cDNA clone BRAMY2000368 5', mRNA sequence [DA144211]	ATGACCCAGAAACCAAGTTGCGTGAAACTACCATGGTTTGTGCCTCGATAGGTTGAACAA	80632879	chr13	80632820	-	FALSE	hs|13q31.1			DA144211		chr13:80632879-80632820				Hs.739143
A_24_P168760	-0.387362	-0.25077	-1.4271	-0.438895	-0.736797	0.273875	-1.21059	-0.10639	Detected	Detected	Detected	Detected	Detected	Detected	Detected	Detected	GTPBP1	Homo sapiens GTP binding protein 1 (GTPBP1), mRNA [NM_004286]	CATGGCAGAACCTCGTTTTATTTTAACTCTTTGCCCCTACAAACAAACAGCAGTACTTGC	39129342	chr22	39129283	+	FALSE	hs|22q13.1	ENST00000216044	9567	NM_004286	GTP binding protein 1	chr22:39129283-39129342	GO:0006184|GO:0007165|GO:0006955|GO:0016020|GO:0000177|GO:0003924|GO:0061014|GO:0005525|GO:0005829	NM_004286	THC2470464	Hs.276925
A_22_P00021003	-0.0844126	-0.147282	-0.0479985	-0.135912	-0.0318219	-0.122003	-0.0303574	-0.0865141	Not Detected	Not Detected	Not Detected	Not Detected	Not Detected	Not Detected	Not Detected	Not Detected	lnc-HDAC9-2	LNCipedia lincRNA (lnc-HDAC9-2), lincRNA [lnc-HDAC9-2:1]	CTCCAAGCTTTCACTAACCTTTTAATACAAGTCAATGCTGCAGACTCCTTATTGTAAAAT	19153870	chr7	19153811	+	FALSE	hs|7p21.1				lnc-HDAC9-2:1	chr7:19153811-19153870
A_33_P3383606	-0.814756	-0.856679	-1.38517	-0.970467	-1.5182	-0.656383	-1.2709	-0.92449	Detected	Detected	Detected	Detected	Detected	Detected	Detected	Detected	KCP	Homo sapiens kielin/chordin-like protein (KCP), transcript variant 1, mRNA [NM_001135914]	AGCCTGGGCCCCTGCCCTGCAAAGACCCCCGCCATGTTGAGTCACCAGCAGTAAACTCTA	128516990	chr7	128516931	-	FALSE	hs|7q32.1	ENST00000610776	375616	NM_001135914	kielin/chordin-like protein	chr7:128516990-128516931	GO:0005576	NM_001135914	THC2609353	Hs.371746
A_22_P00008257	-0.0791839	-0.143984	-0.0450009	-0.131203	-0.030042	-0.121516	-0.0282087	-0.0832293	Not Detected	Not Detected	Not Detected	Not Detected	Not Detected	Not Detected	Not Detected	Not Detected	lnc-IRX1-2	LNCipedia lincRNA (lnc-IRX1-2), lincRNA [lnc-IRX1-2:1]	AGAATACCGTCATGAACTTCAACTGCATGCTTTCCAGGAAAGTGGAGAACTAAAAATAGC	3419427	chr5	3419368	+	FALSE	hs|5p15.33				lnc-IRX1-2:1	chr5:3419368-3419427
A_19_P00802154	3.20371	2.08213	2.36843	3.3841	3.60027	3.70089	2.90843	2.27384	Not Detected	Not Detected	Not Detected	Not Detected	Not Detected	Not Detected	Not Detected	Not Detected	DST	Homo sapiens dystonin (DST), transcript variant 2, mRNA [NM_001144769]	AGGAAACGAAGAATCAAGAAGAGCAGCCGAGTCCAGCCAGAATTTTATCACTCTGTTCAA	56765299	chr6	56765240	-	FALSE	hs|6p12.1	ENST00000370754	667	NM_001144769	dystonin	chr6:56765299-56765240	GO:0005882|GO:0005515|GO:0030424|GO:0030056|GO:0030018|GO:0045104|GO:0035371|GO:0005634|GO:0030011|GO:0005635|GO:0015629|GO:0042803|GO:0005829|GO:0005737|GO:0009925|GO:0051010|GO:0030198|GO:0048870|GO:0007010|GO:0015630|GO:0031581|GO:0007050|GO:0045111|GO:0007155|GO:0031252|GO:0005938|GO:0070062|GO:0005509|GO:0009611|GO:0000226|GO:0003779|GO:0008022|GO:0005604|GO:0005178|GO:0007229|GO:0005789|GO:…	NM_001144769	THC2611597	Hs.735651
A_19_P00315810	-0.995526	-1.00025	-1.28711	-0.511626	-0.930779	-0.49149	-1.25909	-0.653492	Detected	Detected	Detected	Detected	Detected	Detected	Detected	Detected			TATTTCAACAGCCTCCAAATTGGAATGTATTTTGAAGCCCCCCATACAGCCCCCTGTTGT	237642163	chr2	237642104	+	FALSE	hs|2q37.3	ENST00000455068				chr2:237642104-237642163
A_23_P253074	2.95777	2.32392	3.05064	3.0287	3.10428	3.92601	2.97542	2.84558	Not Detected	Not Detected	Not Detected	Not Detected	Not Detected	Not Detected	Not Detected	Not Detected	PIWIL2	Homo sapiens piwi-like RNA-mediated gene silencing 2 (PIWIL2), transcript variant 2, mRNA [NM_018068]	GTGGTAGATCATACAATAACAAGCTGTGAGTGGGTGGATTTCTATCTTCTTGCCCATCAT	22211811	chr8	22210694	+	FALSE	hs|8p21.3	ENST00000519884	55124	NM_018068	piwi-like RNA-mediated gene silencing 2	chr8:22210694-22211811	GO:0010467|GO:0051321|GO:0048477|GO:0000966|GO:0045727|GO:0007275|GO:0007283|GO:0031047|GO:0034584|GO:0003729|GO:0033391|GO:0005737|GO:0034587|GO:0071546|GO:0043186|GO:0060903|GO:0005844|GO:0030718|GO:0043046	NM_018068	THC2491476	Hs.614809
A_21_P0009282	-0.355517	-0.13741	-0.0389432	-0.121706	-0.759542	0.316479	-0.48592	0.0773409	Not Detected	Not Detected	Not Detected	Not Detected	Not Detected	Not Detected	Not Detected	Not Detected	lnc-TMEM235-1	LNCipedia lincRNA (lnc-TMEM235-1), lincRNA [lnc-TMEM235-1:1]	AGAATTCACATGCTGATTTGTAGGCGGCCTGGCCAGGTGCTTCGGAGACTCCAGCAGCAT	76291196	chr17	76291137	+	FALSE	hs|17q25.3				lnc-TMEM235-1:1	chr17:76291137-76291196
(+)E1A_r60_a22	2.53822	2.64509	2.90896	2.1668	2.5599	3.31507	2.61809	2.3423	Detected	Detected	Detected	Detected	Detected	Detected	Detected	Detected		Unknown						pos
A_32_P181527	1.9926	1.69872	2.64891	1.95804	2.03801	2.27733	2.19498	1.79903	Not Detected	Not Detected	Not Detected	Not Detected	Not Detected	Not Detected	Not Detected	Not Detected	AARD	Homo sapiens alanine and arginine rich domain containing protein (AARD), mRNA [NM_001025357]	TTCCTTGTTCCTGGGGTCAAGCTGTATAAGACTCCAGGCCTTGCTCTTGTTTATGTACAT	117956021	chr8	117955962	+	FALSE	hs|8q24.11	ENST00000378279	441376	NM_001025357	alanine and arginine rich domain containing protein	chr8:117955962-117956021	GO:0030324	NM_001025357	THC2533349	Hs.437551
A_21_P0002371	0.657427	0.630744	1.20904	0.880667	0.70349	-0.118423	-0.0209575	1.00925	Not Detected	Not Detected	Not Detected	Not Detected	Not Detected	Not Detected	Not Detected	Not Detected	lnc-SH3BP4-3	601817555F1 NIH_MGC_57 Homo sapiens cDNA clone IMAGE:4041036 5', mRNA sequence [BF185848]	TCGTCTGTCTGTAGACCCTGAGACACTGATTTACAGCAAGACTCACGGTGACAAGAATAT	235631781	chr2	235626354	+	FALSE	hs|2q37.2				lnc-SH3BP4-3:1	chr2:235626354-235631781				Hs.580616
A_22_P00015397	-0.115475	0.00079056	-0.0372324	0.155368	0.427607	-0.33115	-0.0986919	0.36488	Detected	Detected	Detected	Detected	Detected	Detected	Detected	Detected	lnc-SRP54-1	Homo sapiens cDNA clone IMAGE:4823416. [BC039097]	TATCTTTCAGGCTGGCTTTAACTGTTCATACACCTAGCAAAATAAACATTTGTGAAAGGC	35345665	chr14	35345606	+	FALSE	hs|14q13.2			BC039097	lnc-SRP54-1:1	chr14:35345606-35345665			THC2608391
A_23_P104583	-2.77233	-3.29634	-3.29042	-3.06755	-3.30301	-2.42575	-3.3152	-3.18748	Detected	Detected	Detected	Detected	Detected	Detected	Detected	Detected	CORO1B	Homo sapiens coronin, actin binding protein, 1B (CORO1B), transcript variant 1, mRNA [NM_020441]	ACACCAGTGTGGTCTACGTCTGCGGCAAGGGTGACTCCAGCATCCGGTACTTTGAGATCA	67207834	chr11	67207704	-	FALSE	hs|11q13.2	ENST00000539970	57175	NM_020441	coronin, actin binding protein, 1B	chr11:67207834-67207704	GO:0005515|GO:0090135|GO:0001725|GO:0035767|GO:0030036|GO:0005886|GO:2000394|GO:0005884|GO:0034316|GO:0071933|GO:0015629|GO:0030027|GO:0031529|GO:0042802|GO:0005737|GO:0051015|GO:0016477|GO:0042060|GO:0051017|GO:0005925|GO:0031252|GO:0070062	NM_020441	NP1190831	Hs.6191
A_22_P00005058	-0.829035	-0.11018	-2.07024	1.03574	-1.77277	-0.780106	-1.73924	-1.93457	Not Detected	Not Detected	Not Detected	Not Detected	Not Detected	Not Detected	Not Detected	Detected	lnc-DENND1A-4	HSU11701 LIM-homeobox domain protein {Homo sapiens} (exp=-1; wgp=0; cg=0), partial (10%) [THC2705251]	GAGCTCTGCTGCCTCTGGGGACGCTGATCTGTGTTTTGCCAAGAGGATCCAAAAAGTCAG	126794628	chr9	126794569	-	FALSE	hs|9q33.3				lnc-DENND1A-4:1	chr9:126794628-126794569			THC2705251
A_23_P118392	3.75014	4.10576	3.48532	3.11137	3.80253	4.01222	3.5724	3.16269	Detected	Detected	Detected	Detected	Detected	Detected	Detected	Detected	RASD1	Homo sapiens RAS, dexamethasone-induced 1 (RASD1), transcript variant 1, mRNA [NM_016084]	CTTACCCAGGTGTTTATACTGTGTGTGTGTGAGGTCTTTAAAGTTATTGCTTTATTTGGT	17397846	chr17	17397787	-	FALSE	hs|17p11.2	ENST00000225688	51655	NM_016084	RAS, dexamethasone-induced 1	chr17:17397846-17397787	GO:0006184|GO:0007165|GO:0048471|GO:0007263|GO:0007186|GO:0005886|GO:0007264|GO:0003924|GO:0005634|GO:0005525|GO:0045892	NM_016084	THC2466358	Hs.25829
A_21_P0001995	-0.990873	-1.19759	-1.26507	-0.766385	-1.50282	-0.53528	-1.38838	-1.22747	Detected	Detected	Detected	Detected	Detected	Detected	Detected	Detected	LINC01304	long intergenic non-protein coding RNA 1304 [Source:HGNC Symbol;Acc:HGNC:50472] [ENST00000457371]	CAAGCTCCCTCCATCTTGCCTCTGGGACCAGCTCTGCATTGCTCCAAAGCCCTCATCAGT	4020564	chr2	4020505	-	FALSE	hs|2p25.3	ENST00000457371	100505964		long intergenic non-protein coding RNA 1304	chr2:4020564-4020505
A_21_P0010606	-0.0472505	-0.826881	-0.0246056	-0.101354	-0.0176461	-0.114231	-0.0150318	-0.0664732	Not Detected	Not Detected	Not Detected	Not Detected	Not Detected	Not Detected	Not Detected	Not Detected		DB520278 RIKEN full-length enriched human cDNA library, testis Homo sapiens cDNA clone H013067A13 3', mRNA sequence [DB520278]	CCTGACTATCCATACAGCTTTGTCTGGGATTAAAAAGGATCCTACAGACATAGACAATGA	36545944	chr1	36545885	-	FALSE	hs|1p34.3	ENST00000602765				chr1:36545944-36545885			THC2653091	Hs.641782
A_24_P76879	0.609467	0.0333052	0.545291	0.200556	0.856844	-0.188022	0.539138	0.533316	Detected	Detected	Detected	Detected	Detected	Detected	Detected	Detected	TSPYL1	Homo sapiens TSPY-like 1 (TSPYL1), mRNA [NM_003309]	ACTATATTCCTAGAAACATAGTTTGAACAACTTGGTCTTTGTTAGGCTTGTCAAATTGCC	116598155	chr6	116598096	-	FALSE	hs|6q22.1	ENST00000368608	7259	NM_003309	TSPY-like 1	chr6:116598155-116598096	GO:0008150|GO:0006334|GO:0005730|GO:0005634|GO:0019899	NM_003309	THC2488842	Hs.458358
A_22_P00008551	-0.0427211	-0.121607	-0.0213436	-0.0970643	-0.0156028	-0.112554	-0.0131037	-0.0644698	Not Detected	Not Detected	Not Detected	Not Detected	Not Detected	Not Detected	Not Detected	Not Detected		RST21962 Athersys RAGE Library Homo sapiens cDNA, mRNA sequence [BG202600]	ACATCCATCAAATTCTTAACATGAACCAGGTTCTTTGCTTACATTCGCATAGGCATATCG	177402802	chr3	177402743	+	FALSE	hs|3q26.32	ENST00000423466		BG202600		chr3:177402743-177402802				Hs.736699
A_23_P37914	2.1022	1.9843	1.94139	1.49286	2.78317	0.934272	2.92862	2.10164	Not Detected	Not Detected	Not Detected	Not Detected	Not Detected	Not Detected	Not Detected	Not Detected	SLC5A11	Homo sapiens solute carrier family 5 (sodium/inositol cotransporter), member 11 (SLC5A11), transcript variant 1, mRNA [NM_052944]	GAGCTGCGCCATCTTTATCTGGGGCTATTTTGCTTAGTGTGGGGTGAACCCAGGGGTCCA	24922877	chr16	24922818	+	FALSE	hs|16p12.1	ENST00000488922	115584	NM_052944	solute carrier family 5 (sodium/inositol cotransporter), member 11	chr16:24922818-24922877	GO:0005886|GO:0008643|GO:0006915|GO:0016021|GO:0006814|GO:0055085|GO:0015293	NM_052944	THC2475355	Hs.164118
ERCC-00162_107	-0.0828348	-0.0271566	0.00967266	-0.0653689	0.0311477	-0.0452428	0.023718	-0.0696883	Not Detected	Not Detected	Not Detected	Not Detected	Not Detected	Not Detected	Not Detected	Not Detected			TCTTCTTAATAACTTCCCATGCCTTTTCACTGACTGTTATTGCAGCCAATCCTGGTGGAG					pos
A_23_P137532	0.481221	0.0106316	0.0505324	0.13537	0.0917472	0.399571	0.126896	-0.0567398	Detected	Detected	Detected	Detected	Detected	Detected	Detected	Detected	PLOD1	Homo sapiens procollagen-lysine, 2-oxoglutarate 5-dioxygenase 1 (PLOD1), mRNA [NM_000302]	GGAACCCAGTCCAGCCTCCTGGCTGTTGACTTCCCATTGCTCTTGGAGCCACCAATCAAA	12035006	chr1	12034947	+	FALSE	hs|1p36.22	ENST00000481933	5351	NM_000302	procollagen-lysine, 2-oxoglutarate 5-dioxygenase 1	chr1:12034947-12035006	GO:0001666|GO:0031418|GO:0005506|GO:0008475|GO:0042803|GO:0008544|GO:0030198|GO:0030867|GO:0005789|GO:0046947|GO:0006464|GO:0055114|GO:0070062	NM_000302	THC2781287	Hs.75093
A_21_P0006321	-0.0341392	0.470665	0.287394	-0.147339	-0.186402	-1.7155	-0.750864	-0.423483	Not Detected	Not Detected	Not Detected	Not Detected	Not Detected	Not Detected	Not Detected	Not Detected	lnc-PTGES2-1	LNCipedia lincRNA (lnc-PTGES2-1), lincRNA [lnc-PTGES2-1:5]	AGATTCCTTTACTGCTTTCTGGCAAATCCACCTCTGGCCAGGCAGTAGGCCGGCAACGCA	130875259	chr9	130875200	-	FALSE	hs|9q34.11				lnc-PTGES2-1:5	chr9:130875259-130875200
A_21_P0012840	-0.0320847	-0.115622	-0.0132455	-0.0870111	-0.0104157	-0.107733	-0.679193	0.123614	Not Detected	Not Detected	Not Detected	Not Detected	Not Detected	Not Detected	Not Detected	Not Detected	LOC102724810	PREDICTED: Homo sapiens uncharacterized LOC102724810 (LOC102724810), transcript variant X2, ncRNA [XR_425907]	TATTGAGTTGAATGGCTCTGTTTTCCATCAACGATGACAGCTTTTAATCACAGATCTCAA	98335418	chr5	98334433	+	FALSE	hs|5q21.1		102724810		uncharacterized LOC102724810	chr5:98334433-98335418		XR_425907		Hs.582517
A_33_P3240607	-0.0298303	-0.114395	-0.0116019	-0.0849583	-0.00933258	-0.10676	-0.00754808	-0.0593073	Not Detected	Not Detected	Not Detected	Not Detected	Not Detected	Not Detected	Not Detected	Not Detected	LOC100128699	Homo sapiens cDNA FLJ43882 fis, clone TESTI4009034. [AK125870]	GACGGGCCAGATCTGGATTTTAAGAAAGTTCGAATTTTTAAAATTGTGGTAAAATTCACG	127639160	chr2	127639101	-	FALSE	hs|2q14.3		100128699	AK125870	uncharacterized LOC100128699	chr2:127639160-127639101			THC2628108	Hs.650701
A_33_P3329467	-0.367557	-0.255363	0.33417	-0.24775	-0.229007	-0.308807	0.329502	-0.164688	Detected	Detected	Detected	Detected	Detected	Detected	Detected	Detected	STYXL1	Homo sapiens serine/threonine/tyrosine interacting-like 1 (STYXL1), mRNA [NM_016086]	CCAGAGTGTGTATACCCAGGCTTGTCTGGAAGGAGAAGGCCTTTGCTGCCTGAAAGTCTC	75625720	chr7	75625661	-	FALSE	hs|7q11.23	ENST00000359697	51657	NM_016086	serine/threonine/tyrosine interacting-like 1	chr7:75625720-75625661	GO:0035556|GO:0006470|GO:0008138	NM_016086	THC2480103	Hs.11615
A_22_P00015696	-0.0261133	-0.112319	0.694332	-0.0814289	0.719122	0.8632	-0.00558501	-0.0579428	Not Detected	Not Detected	Not Detected	Not Detected	Not Detected	Not Detected	Not Detected	Not Detected		Synthetic construct Homo sapiens gateway clone IMAGE:100019193 3' read WDR89 mRNA. [CU679798]	CAGTGTCCAGATGATTAAGATCCCACCAATAAAATCCTTCATCATGTGTCATGCAGTAAA	64065966	chr14	64065907	+	FALSE	hs|14q23.2	ENST00000553983		CU679798		chr14:64065907-64065966
A_21_P0012155	1.1724	0.655428	0.672596	0.867389	1.24739	0.76331	-0.616029	1.231	Not Detected	Not Detected	Not Detected	Not Detected	Not Detected	Not Detected	Not Detected	Not Detected		MIR646 host gene (non-protein coding) [Source:HGNC Symbol;Acc:HGNC:27659] [ENST00000427691]	GTGTTCCTGATATGAAGAGGAAAGCAGTCCTTCTCCATTAAATGCTGACAACATGAGCCT	58755911	chr20	58729517	+	FALSE	hs|20q13.33	ENST00000427691				chr20:58729517-58755911				Hs.542528
A_33_P3265394	-0.68655	-0.110347	-1.14185	0.464495	-0.00506595	0.114704	-0.003746	-1.80821	Not Detected	Not Detected	Not Detected	Not Detected	Not Detected	Not Detected	Not Detected	Not Detected	WDR74	WD repeat domain 74 [Source:HGNC Symbol;Acc:HGNC:25529] [ENST00000538098]	AAACAAGCATGGAAGCTTTACTGTTTCGGCTCTTCAAACTTCCAGCAACTACACTGCGCT	62607176	chr11	62607117	-	FALSE	hs|11q12.3	ENST00000538098	54663	XM_005274055	WD repeat domain 74	chr11:62607176-62607117	GO:0008150|GO:0003674|GO:0016070|GO:0005730|GO:0001825|GO:0005634	XM_005274055	THC2498258	Hs.654620
A_19_P00318883	0.752086	0.0439645	0.463577	0.194844	1.29169	-0.0219098	0.385404	0.283264	Detected	Detected	Detected	Detected	Detected	Detected	Detected	Detected	APTR	Homo sapiens Alu-mediated CDKN1A/p21 transcriptional regulator (non-protein coding) (APTR), long non-coding RNA [NR_038361]	CAGGTACTGCCTTCTAACGAGCTGGCCATTTCCACATGTCAGATAGGACCAACTTGCCTT	77314638	chr7	77314579	-	FALSE	hs|7q11.23	ENST00000398043	100505854	NR_038361	Alu-mediated CDKN1A/p21 transcriptional regulator (non-protein coding)	chr7:77314638-77314579		NR_038361	THC2781570	Hs.72451
A_21_P0005058	0.253949	-0.108536	-0.00184699	-0.0746247	-0.00284844	0.458597	-0.00190063	-0.0555551	Not Detected	Not Detected	Not Detected	Not Detected	Not Detected	Not Detected	Not Detected	Not Detected			GAAGAAATGTTCACAGGAACTGCATATGGGCCTGCTACTTGTGTCAAAATGTGACTGAAC	125766240	chr6	125766181	-	FALSE	hs|6q22.31	ENST00000430672				chr6:125766240-125766181				Hs.582668
A_21_P0002697	1.12384	-0.107703	1.67366	1.27868	1.67573	2.0545	0.251329	1.32126	Not Detected	Not Detected	Not Detected	Not Detected	Not Detected	Not Detected	Not Detected	Not Detected	LINC00885	Homo sapiens long intergenic non-protein coding RNA 885 (LINC00885), long non-coding RNA [NR_034088]	AAATAATTTCCCAGTGATCAGGAGTAAATCAGCTGGGGCAGGGTTGGTGCTATGAATGAC	195887610	chr3	195887551	+	FALSE	hs|3q29	ENST00000457079	401109	NR_034088	long intergenic non-protein coding RNA 885	chr3:195887551-195887610		NR_034088	THC2484666	Hs.280133
A_23_P118246	4.44382	4.2614	3.84098	4.36	4.22205	4.679	3.83214	4.06243	Detected	Detected	Detected	Detected	Detected	Detected	Detected	Detected	GINS2	Homo sapiens GINS complex subunit 2 (Psf2 homolog) (GINS2), mRNA [NM_016095]	TGTGTGATGGTGCAAGGAATGGATTCAGGATGTTGTTGGAGAAACAAGTTTGTGATTAGT	85711713	chr16	85711654	-	FALSE	hs|16q24.1	ENST00000253462	51659	NM_016095	GINS complex subunit 2 (Psf2 homolog)	chr16:85711713-85711654	GO:0005515|GO:0006271|GO:0005654|GO:0000278	NM_016095	THC2467056	Hs.433180
A_21_P0004924	-0.0136266	0.773114	1.03505	-0.675753	0.00041717	0.85701	0.000766151	1.22967	Not Detected	Not Detected	Not Detected	Not Detected	Not Detected	Not Detected	Not Detected	Not Detected	lnc-RFPL4B-4	LNCipedia lincRNA (lnc-RFPL4B-4), lincRNA [lnc-RFPL4B-4:1]	AACAGCAAGAGTCTATTTGTCAAGATTTCTCCCTAAAGCCCTTTGGCTACTCAGGAAGGC	113204278	chr6	113202017	+	FALSE	hs|6q21				lnc-RFPL4B-4:1	chr6:113202017-113204278
A_22_P00023983	-0.0119408	-0.202166	0.0045951	-0.0685656	0.00151815	-0.0948445	-1.00405	-0.0537081	Not Detected	Not Detected	Not Detected	Not Detected	Not Detected	Not Detected	Not Detected	Not Detected			CTGTTTCAAGATTCCTGCGCCAGCTCCTTCGTTGTTATAGAAGTTGGACTAAATAAAAGG	13446592	chr9	13446533	+	FALSE	hs|9p23	ENST00000428006				chr9:13446533-13446592
A_33_P3251332	-1.47651	-2.02955	-1.46008	-1.47494	-1.35539	-1.33879	-1.28302	-1.57354	Detected	Detected	Detected	Detected	Detected	Detected	Detected	Detected	HEATR5A	Homo sapiens HEAT repeat containing 5A (HEATR5A), mRNA [NM_015473]	GAGGTCTAGTTGATTGTTTTACCTTAAATAGCTGTGACTCTTCAAAGTAACAGCATACTT	31762417	chr14	31762358	-	FALSE	hs|14q12	ENST00000551414	25938	NM_015473	HEAT repeat containing 5A	chr14:31762417-31762358		NM_015473	THC2497989	Hs.744979
A_33_P3423585	4.28587	4.03008	4.10298	4.37835	4.59694	5.03348	4.62833	4.37364	Not Detected	Not Detected	Not Detected	Not Detected	Not Detected	Not Detected	Not Detected	Not Detected	UNC13C	Homo sapiens unc-13 homolog C (C. elegans) (UNC13C), mRNA [NM_001080534]	AGTGTGATGCGATCCTCTGGCATATGCTTTAATAAATGGATGTATATTGAGCACATGCAG	54920804	chr15	54920745	+	FALSE	hs|15q21.3	ENST00000260323	440279	NM_001080534	unc-13 homolog C (C. elegans)	chr15:54920745-54920804	GO:0035556|GO:0048786|GO:0042734|GO:0005737|GO:0030054|GO:0005886|GO:0007268|GO:0006887|GO:0046872|GO:0019992	NM_001080534	THC2493560	Hs.657273
A_33_P3403399	0.497714	-0.694788	0.054914	1.37137	1.73909	0.677103	0.254789	1.80558	Not Detected	Not Detected	Not Detected	Not Detected	Not Detected	Not Detected	Not Detected	Not Detected	SLC47A1	Homo sapiens solute carrier family 47 (multidrug and toxin extrusion), member 1 (SLC47A1), mRNA [NM_018242]	TGAAGGAATTTTAACGAACGATGTTGGAAAGACAGGCGAGCCTCAGTCAGATCAGCAGAT	19480715	chr17	19480656	+	FALSE	hs|17p11.2	ENST00000395585	55244	NM_018242	solute carrier family 47 (multidrug and toxin extrusion), member 1	chr17:19480656-19480715	GO:0015695|GO:0005886|GO:0006855|GO:0031988|GO:0005451|GO:0016021|GO:0055085|GO:0015238	NM_018242	NP702871	Hs.232054
A_23_P39402	-1.61208	-1.21359	-1.34554	-0.931013	-1.02716	-0.933572	-1.45702	-0.897024	Detected	Detected	Detected	Detected	Detected	Detected	Detected	Detected	ALKBH6	Homo sapiens alkB, alkylation repair homolog 6 (E. coli) (ALKBH6), transcript variant 1, mRNA [NM_198867]	TAATCTACTATGTCCCTGACTTCATCTCCAAAGAAGAGGAGGAGTATTTGCTTCGACAGG	36503981	chr19	36502366	-	FALSE	hs|19q13.12	ENST00000592353	84964	NM_198867	alkB, alkylation repair homolog 6 (E. coli)	chr19:36503981-36502366	GO:0005515|GO:0005737|GO:0016706|GO:0005634|GO:0046872|GO:0055114	NM_198867	THC2563854	Hs.71941
A_23_P37702	-4.77389	-4.3413	-4.03483	-2.29964	-4.50431	-3.97071	-5.12098	-2.70577	Detected	Not Detected	Not Detected	Not Detected	Detected	Not Detected	Not Detected	Not Detected	TPSAB1	Homo sapiens tryptase alpha/beta 1 (TPSAB1), mRNA [NM_003294]	CATAATGGAAAACCACATTTGTGACGCAAAATACCACCTTGGCGCCTACACGGGAGACGA	1291930	chr16	1291871	+	FALSE	hs|16p13.3	ENST00000562432	7177	NM_003294	tryptase alpha/beta 1	chr16:1291871-1291930	GO:0031012|GO:0005515|GO:0022617|GO:0004252|GO:0030198|GO:0006508|GO:0008236|GO:0006952|GO:0005576|GO:0005615	NM_003294	THC2462964	Hs.405479
A_23_P213014	0.139355	-0.790872	0.500993	-0.689939	0.640746	-1.23115	0.616892	-0.858754	Detected	Detected	Detected	Detected	Detected	Detected	Detected	Detected	SLC2A9	Homo sapiens solute carrier family 2 (facilitated glucose transporter), member 9 (SLC2A9), transcript variant 2, mRNA [NM_001001290]	CTGTATTTTGTGCTGCCTGAGACCAAAAACAGAACCTATGCAGAAATCAGCCAGGCATTT	9828161	chr4	9828102	-	FALSE	hs|4p16.1	ENST00000503280	56606	NM_001001290	solute carrier family 2 (facilitated glucose transporter), member 9	chr4:9828161-9828102	GO:0016323|GO:0016324|GO:0015758|GO:0005886|GO:0005887|GO:0005351|GO:0016021|GO:0005635|GO:0046415|GO:0055085|GO:0005355|GO:0015992	NM_001001290	THC2484523	Hs.656895
A_23_P321261	-2.28227	-3.16324	-2.07205	-2.17049	-2.23023	-2.72523	-2.00522	-2.27248	Detected	Detected	Detected	Detected	Detected	Detected	Detected	Detected	ME2	Homo sapiens malic enzyme 2, NAD(+)-dependent, mitochondrial (ME2), transcript variant 1, mRNA [NM_002396]	TGCCAGATGTGTATGAATGGCCAGAATCTGCATCAAGCCCTCCTGTGATAACAGAATAGA	48473555	chr18	48473496	+	FALSE	hs|18q21.2	ENST00000585680	4200	NM_002396	malic enzyme 2, NAD(+)-dependent, mitochondrial	chr18:48473496-48473555	GO:0005739|GO:0051287|GO:0005759|GO:0009055|GO:0006108|GO:0004471|GO:0008948|GO:0046872|GO:0055114|GO:0043231	NM_002396	THC2467174	Hs.233119
A_23_P115842	0.655234	0.649074	1.21656	0.594896	0.898441	0.390859	1.21991	0.629648	Detected	Detected	Detected	Detected	Detected	Detected	Detected	Detected	CCAR1	Homo sapiens cell division cycle and apoptosis regulator 1 (CCAR1), transcript variant 1, mRNA [NM_018237]	CCAAGGAGAATGGTGCCAGTGTATGATAAAATCCATGTAGTGATGAGGAATGGTGTTAAA	70551057	chr10	70550998	+	FALSE	hs|10q21.3	ENST00000540210	55749	NM_018237	cell division cycle and apoptosis regulator 1	chr10:70550998-70551057	GO:0008380|GO:0005515|GO:0010467|GO:0048471|GO:0007049|GO:0006355|GO:0030374|GO:0000398|GO:0006915|GO:0005654|GO:0006351	NM_018237	THC2468937	Hs.49853
A_22_P00012632	0.000508979	-0.0814536	0.0183914	-0.0579986	0.0116025	-0.0824083	0.00954076	-0.0515871	Not Detected	Not Detected	Not Detected	Not Detected	Not Detected	Not Detected	Not Detected	Not Detected	lnc-PTX4-2	LNCipedia lincRNA (lnc-PTX4-2), lincRNA [lnc-PTX4-2:1]	AAATGAATCCTAGGACAGCTGTTTAATCTGTGGCTGTCACTTCAGAAATCGGGAGACAAG	1630243	chr16	1630184	-	FALSE	hs|16p13.3				lnc-PTX4-2:1	chr16:1630243-1630184			THC2725906
A_23_P102364	4.59081	4.81295	4.3066	4.61246	4.44698	4.96735	4.36503	4.61463	Detected	Detected	Detected	Detected	Detected	Detected	Detected	Detected	NGEF	Homo sapiens neuronal guanine nucleotide exchange factor (NGEF), transcript variant 1, mRNA [NM_019850]	AGGAGCCCAGGTGTTTTAAGGAATGAATTGGTCACTGCATCTTGTATCGATTATGGTTCT	233743527	chr2	233743468	-	FALSE	hs|2q37.1	ENST00000264051	25791	NM_019850	neuronal guanine nucleotide exchange factor	chr2:233743527-233743468	GO:0051056|GO:0048011|GO:0043065|GO:0048013|GO:0007264|GO:0097190|GO:0043087|GO:0005829|GO:0030426|GO:0005085|GO:0043547|GO:0016020|GO:0007411|GO:0032321|GO:0005089|GO:0061002	NM_019850	THC2464911	Hs.97316
A_23_P315451	2.65721	3.15235	3.39272	3.28145	3.468	3.93767	2.60286	3.19491	Not Detected	Not Detected	Not Detected	Not Detected	Not Detected	Not Detected	Not Detected	Not Detected	KIRREL2	Homo sapiens kin of IRRE like 2 (Drosophila) (KIRREL2), transcript variant 3, mRNA [NM_199180]	CTTAAAGACTCAGAAAGACTTGGACCCAAGGAGTGGGGATACAGTGAGAATTACCACTGT	36357976	chr19	36357917	+	FALSE	hs|19q13.12	ENST00000360202	84063	NM_199180	kin of IRRE like 2 (Drosophila)	chr19:36357917-36357976	GO:0016337|GO:0005886|GO:0036057|GO:0001933|GO:0016021|GO:0007155	NM_199180	THC2603242	Hs.145729
A_33_P3210379	-1.0094	-0.795215	-0.983906	-1.00212	-1.32638	-0.462551	-1.18363	-0.912686	Detected	Detected	Detected	Detected	Detected	Detected	Detected	Detected	SCGB3A1	Homo sapiens secretoglobin, family 3A, member 1 (SCGB3A1), mRNA [NM_052863]	CCGCGGGGAGGACCGTCCATCCCCTTCCCCCGGCCCCTCTCAATAAACGTGGTTAAGAGC	180017165	chr5	180017106	-	FALSE	hs|5q35.3	ENST00000512120	92304	NM_052863	secretoglobin, family 3A, member 1	chr5:180017165-180017106	GO:0030308|GO:0042127|GO:0005615|GO:0005125|GO:0070062	NM_052863	THC2608654	Hs.62492
A_22_P00010339	0.00483938	-0.0990824	0.0241816	-0.054748	0.0160464	0.148623	0.0129044	-0.793585	Not Detected	Not Detected	Not Detected	Not Detected	Not Detected	Not Detected	Not Detected	Not Detected	lnc-MYBPH-2	LNCipedia lincRNA (lnc-MYBPH-2), lincRNA [lnc-MYBPH-2:1]	GCATCTTCTCATCCCATATTGTTTTGCAGGCTCTACCCTGAGTCATTATATTCCTTTCTC	203096450	chr1	203096391	-	FALSE	hs|1q32.1				lnc-MYBPH-2:1	chr1:203096450-203096391
A_33_P3827416	0.628807	0.455242	0.361111	0.171883	0.254295	0.317389	0.217869	-0.1385	Detected	Detected	Detected	Detected	Detected	Detected	Detected	Detected		Homo sapiens cDNA FLJ14094 fis, clone MAMMA1000372. [AK024156]	AAATACAAAATTAGACGGGTGAGGTGGTGCATGCCTGTAATCCCAGTTACTTAGGAGGCT	49264602	chr10	49264543	-	FALSE	hs|10q11.22			AK024156		chr10:49264602-49264543			THC2527675	Hs.652837
A_22_P00017072	0.943418	-0.409571	0.543669	0.98629	0.269197	1.46017	-0.747947	-0.548199	Not Detected	Not Detected	Not Detected	Not Detected	Not Detected	Not Detected	Not Detected	Not Detected	lnc-TUFM-2	LNCipedia lincRNA (lnc-TUFM-2), lincRNA [lnc-TUFM-2:1]	CATCAAGGCCAGTTAGAGAAATCGAGAACAATTAAAGTACGGAGGGTAGTTGAAAGCATG	28873546	chr16	28873487	-	FALSE	hs|16p11.2				lnc-TUFM-2:1	chr16:28873546-28873487
A_21_P0006214	0.00756406	-0.0984077	0.146406	-0.0528573	0.0194662	-0.0723388	0.0153587	-0.0517265	Not Detected	Not Detected	Not Detected	Not Detected	Not Detected	Not Detected	Not Detected	Not Detected	lnc-DEC1-2	LNCipedia lincRNA (lnc-DEC1-2), lincRNA [lnc-DEC1-2:1]	CCTACCACTGGATTGGTGGCAGAATAATAGCGATCATTATAAAGCTATAGTATTTATCCC	118365964	chr9	118365905	+	FALSE	hs|9q33.1				lnc-DEC1-2:1	chr9:118365905-118365964
A_22_P00009258	-0.484005	0.370345	-0.544391	0.749568	0.0205641	1.20228	0.995552	0.785906	Not Detected	Not Detected	Not Detected	Not Detected	Not Detected	Not Detected	Not Detected	Not Detected			TAGGGAGCCCCCTGATGGAAGAGCTCTCTGCTTAAGAAGGTCAGCACGCCCTTACACTCA	25678058	chr22	25677999	-	FALSE	hs|22q11.23	ENST00000432495		XR_249026		chr22:25678058-25677999		XR_249026	THC2624567	Hs.461372
A_33_P3417985	0.0091792	-0.0980837	0.0310762	-0.0518747	0.0217181	-0.0693914	0.0169609	-0.361384	Not Detected	Not Detected	Not Detected	Not Detected	Not Detected	Not Detected	Not Detected	Not Detected	OR5B17	Homo sapiens olfactory receptor, family 5, subfamily B, member 17 (OR5B17), mRNA [NM_001005489]	GTGAAGAATGCATTCATGAAGGTTGTTGAGAAGGCAAAATATTCTCTAGATTCAGTCTTT	58125660	chr11	58125601	-	FALSE	hs|11q12.1	ENST00000357377	219965	NM_001005489	olfactory receptor, family 5, subfamily B, member 17	chr11:58125660-58125601	GO:0050911|GO:0004984|GO:0007186|GO:0005886|GO:0004930|GO:0016021	NM_001005489	NP1461752	Hs.554517
A_23_P98350	-1.87426	-1.87435	-2.27928	-2.6486	-1.34974	-2.09766	-2.08914	-2.31883	Detected	Detected	Detected	Detected	Detected	Detected	Detected	Detected	BIRC3	Homo sapiens baculoviral IAP repeat containing 3 (BIRC3), transcript variant 1, mRNA [NM_001165]	TCCTATACATCGAAGGTGTGCATATATGTTGAATGACATTTTAGGGACATGGTGTTTTTA	102208415	chr11	102208356	+	FALSE	hs|11q22.2	ENST00000263464	330	NM_001165	baculoviral IAP repeat containing 3	chr11:102208356-102208415	GO:0005515|GO:0004842|GO:0016567|GO:0034142|GO:0016874|GO:0034121|GO:0070424|GO:0005634|GO:0007283|GO:0051291|GO:0005829|GO:0002756|GO:0005737|GO:0031398|GO:0005876|GO:0090307|GO:0060544|GO:0043123|GO:0034138|GO:0060546|GO:0043027|GO:0043066|GO:0070266|GO:0050727|GO:2000116|GO:0042981|GO:0039535|GO:0002224|GO:0038061|GO:0042326|GO:0045087|GO:0045088|GO:0045121|GO:0008270|GO:0005654|GO:0035666|GO:…	NM_001165	THC2463921	Hs.127799
A_21_P0012541	-0.109009	-0.0978577	-2.38627	-0.0511229	-1.03428	-0.0664652	-2.07508	-0.604839	Not Detected	Not Detected	Not Detected	Not Detected	Not Detected	Not Detected	Not Detected	Not Detected	LINC00877	Homo sapiens long intergenic non-protein coding RNA 877 (LINC00877), long non-coding RNA [NR_104116]	GTTTGGAAGATGGAAAAAGGAATCCAGGCAAAAAGGAGCCCAAGATTGAAGTGAATGACC	72109205	chr3	72109146	-	FALSE	hs|3p13	ENST00000470712	285286	NR_104116	long intergenic non-protein coding RNA 877	chr3:72109205-72109146		NR_104116	THC2713564	Hs.559386
A_23_P61580	0.0603933	-0.0948444	0.47248	-0.556028	0.693271	0.229529	0.227071	-0.233119	Detected	Detected	Detected	Detected	Detected	Detected	Detected	Detected	NSUN6	Homo sapiens NOP2/Sun domain family, member 6 (NSUN6), mRNA [NM_182543]	CAGGCCAACTGAATGATGATGTGGTTGCTATGGAAACAGAAAAGGCTGCCAGCTGTTTTA	18834783	chr10	18834724	-	FALSE	hs|10p12.31	ENST00000377304	221078	NM_182543	NOP2/Sun domain family, member 6	chr10:18834783-18834724	GO:0003723|GO:0008168|GO:0032259	NM_182543	THC2472329	Hs.396175
A_23_P119943	4.34469	5.53706	4.97568	5.06228	4.37698	5.75647	4.90292	4.93777	Detected	Detected	Detected	Detected	Detected	Detected	Detected	Detected	IGFBP2	Homo sapiens insulin-like growth factor binding protein 2, 36kDa (IGFBP2), mRNA [NM_000597]	GGAGGGGGAAGAGAAATTTTTATTTTTGAACCCCTGTGTCCCTTTTGCATAAGATTAAAG	217529145	chr2	217529086	+	FALSE	hs|2q35	ENST00000490362	3485	NM_000597	insulin-like growth factor binding protein 2, 36kDa	chr2:217529086-217529145	GO:0005515|GO:0007565|GO:0007584|GO:0042493|GO:0007568|GO:0031994|GO:0031995|GO:0051384|GO:0005576|GO:0031410|GO:0001558|GO:0005615|GO:0032870|GO:0009612|GO:0042104|GO:0007165|GO:0016324|GO:0010226|GO:0043567|GO:0032526|GO:0044267|GO:0032355|GO:0070062	NM_000597	THC2466327	Hs.438102
A_23_P102937	-0.725854	-0.604171	-0.486836	-0.43619	-0.511885	-0.716492	-0.487287	-0.458534	Detected	Detected	Detected	Detected	Detected	Detected	Detected	Detected	SUMO3	Homo sapiens small ubiquitin-like modifier 3 (SUMO3), transcript variant 1, mRNA [NM_006936]	AAAGTAAGACTAAGTATTGCTGAATTTGCAGTTATGTTGTCGTGTATAAGAGCTACTTCC	46225999	chr21	46225940	-	FALSE	hs|21q22.3	ENST00000411651	6612	NM_006936	small ubiquitin-like modifier 3	chr21:46225999-46225940	GO:0005515|GO:0034504|GO:0016925|GO:0005634|GO:0005737|GO:2000060|GO:0016605|GO:0019789|GO:0000776|GO:0005654|GO:0044267|GO:0043687|GO:0070062	NM_006936	THC2598147	Hs.474005
A_24_P944827	-3.47443	-2.86539	-3.02988	-3.11047	-3.1607	-2.99803	-2.86074	-3.17992	Detected	Detected	Detected	Detected	Detected	Detected	Detected	Detected	ATG7	Homo sapiens autophagy related 7 (ATG7), transcript variant 1, mRNA [NM_006395]	TTGGCCCCAGCGTACGAGGAAGCGTATAAAACACCATATCACAGATTGTCTGTCAGTAAT	11598822	chr3	11598763	+	FALSE	hs|3p25.3	ENST00000354449	10533	NM_006395	autophagy related 7	chr3:11598763-11598822	GO:0005515|GO:0045732|GO:0021987|GO:0016567|GO:0009791|GO:0015031|GO:0021860|GO:0042803|GO:0070257|GO:0031401|GO:0005829|GO:0030163|GO:0005737|GO:2000619|GO:0021680|GO:0006497|GO:0007628|GO:0034727|GO:0061025|GO:0031396|GO:0009267|GO:0016239|GO:0006995|GO:0006501|GO:0006520|GO:0043066|GO:0043065|GO:0000422|GO:0005930|GO:0021955|GO:0071455|GO:0004839|GO:0032446|GO:0000407|GO:0001889|GO:0019778|GO:…	NM_006395		Hs.38032
A_21_P0001769	0.0128554	-0.0976034	0.0396763	-0.0501525	0.0293737	-0.0592584	0.022298	-0.0540908	Not Detected	Not Detected	Not Detected	Not Detected	Not Detected	Not Detected	Not Detected	Not Detected			TATGTGGGATATGCTGTTACCACTGAACTTGAAGTTATCAAAGAAGTTCTATTCTTAACC	13867037	chr2	13866978	+	FALSE	hs|2p24.3	ENST00000420828				chr2:13866978-13867037			THC2605279
A_23_P101461	-0.124772	-0.394193	-0.480932	-0.614821	-0.653092	-0.420221	-0.549432	-0.665484	Detected	Detected	Detected	Detected	Detected	Detected	Detected	Detected	CCDC130	Homo sapiens coiled-coil domain containing 130 (CCDC130), mRNA [NM_030818]	GTGGAGTTATTTATTTGGTCCTGGTGAGGGTGTTTGTGCCTTGTGAGACTCCGTACATTA	13874088	chr19	13874029	+	FALSE	hs|19p13.2	ENST00000593174	81576	NM_030818	coiled-coil domain containing 130	chr19:13874029-13874088	GO:0005515|GO:0005575|GO:0009615	NM_030818	THC2647251	Hs.24998
A_22_P00004711	-0.49263	0.64545	-0.0781503	-1.18451	0.0316433	-0.53777	-1.32321	-0.0550122	Not Detected	Not Detected	Not Detected	Not Detected	Not Detected	Not Detected	Not Detected	Not Detected	LOC283387	fs24h05.y1 Human Lens cDNA (Normalized): fs Homo sapiens cDNA clone fs24h05 5', mRNA sequence [CD675540]	AAAGTAAGAGGATGTTTCTGCAGCAGCTGTCCTTTCTCCTGTAACTACTAAACTGTCGCC	58280443	chr12	58280384	-	FALSE	hs|12q14.1	ENST00000548955	283387	CD675540	uncharacterized LOC283387	chr12:58280443-58280384				Hs.722610
A_21_P0006900	0.0140239	1.85562	0.0428181	-0.0501744	0.0326722	-0.055163	0.0244382	-0.0553469	Not Detected	Not Detected	Not Detected	Not Detected	Not Detected	Not Detected	Not Detected	Not Detected	lnc-GOLGA7B-2	LNCipedia lincRNA (lnc-GOLGA7B-2), lincRNA [lnc-GOLGA7B-2:1]	GAAAGACAAGATTTGGAAAAGTCAGGTAACATCTAGAGAAAGCCTCTAATAGCCCTCTCC	99600726	chr10	99600667	+	FALSE	hs|10q24.2				lnc-GOLGA7B-2:1	chr10:99600667-99600726
A_22_P00009827	0.548529	0.480723	1.2047	0.326837	0.396227	-0.358405	0.170034	-0.265702	Detected	Detected	Detected	Detected	Detected	Detected	Detected	Detected	LOC101929650	PREDICTED: Homo sapiens uncharacterized LOC101929650 (LOC101929650), ncRNA [XR_243528]	AACTGAGAAGCAAAGACACCCAGGAGGCAAGGCTGCAGTCATTTAGGAGAGTGGACGGAT	81092818	chr17	81092759	+	FALSE	hs|17q25.3	ENST00000572343	101929650	XR_243528	uncharacterized LOC101929650	chr17:81092759-81092818		XR_243528
A_21_P0004606	0.0143311	-0.0976259	0.0447881	-0.0504286	0.0347862	-0.0524447	0.0257923	-0.0563328	Not Detected	Not Detected	Not Detected	Not Detected	Not Detected	Not Detected	Not Detected	Not Detected	lnc-QKI-2	Homo sapiens cDNA FLJ35795 fis, clone TESTI2005827. [AK093114]	GAGAAAGACATCTCAGAGCACTTCTGCCGTCAGTTACGAAGTTTCAATATAAGAATTCTT	164195654	chr6	164195595	+	FALSE	hs|6q26				lnc-QKI-2:2	chr6:164195595-164195654			THC2627193	Hs.559444
A_22_P00002868	0.0144905	-0.0976375	0.0457398	-0.0506215	0.035847	-0.0511168	0.0264508	-0.0568406	Not Detected	Not Detected	Not Detected	Not Detected	Not Detected	Not Detected	Not Detected	Not Detected	BPESC1	Homo sapiens blepharophimosis, epicanthus inversus and ptosis, candidate 1 (non-protein coding) (BPESC1), long non-coding RNA [NR_026783]	ACTAGACATGGTATGTAGCATGTAGTGCACAAGCTGATTTTAAGTGATATTCAGATGGCC	138843903	chr3	138843844	+	FALSE	hs|3q23	ENST00000418282	60467	NR_026783	blepharophimosis, epicanthus inversus and ptosis, candidate 1 (non-protein coding)	chr3:138843844-138843903	GO:0008150|GO:0003674|GO:0005575	NR_026783		Hs.512673
A_32_P223777	0.0313711	1.39302	0.53873	-0.0682201	-0.0507464	0.452632	0.100972	0.286897	Detected	Detected	Detected	Detected	Detected	Detected	Detected	Detected	IL6ST	Homo sapiens interleukin 6 signal transducer (IL6ST), transcript variant 1, mRNA [NM_002184]	AGCTTAGTTTTAGAAACCTGTGGACATTCAAACCTGATTCTTTATTCCCTGTGACTATGG	55231193	chr5	55231134	-	FALSE	hs|5q11.2	ENST00000381298	3572	NM_002184	interleukin 6 signal transducer	chr5:55231193-55231134	GO:0038154|GO:0005515|GO:0005138|GO:0004921|GO:0008284|GO:0005886|GO:0004924|GO:0004923|GO:0019221|GO:0019981|GO:0005615|GO:0042803|GO:0030425|GO:0070110|GO:0002675|GO:0019838|GO:0042102|GO:0043025|GO:0070104|GO:0016032|GO:0070102|GO:0004897|GO:0034097|GO:0002821|GO:0008593|GO:0010613|GO:0070106|GO:0070062|GO:0043066|GO:0042517|GO:0004915|GO:0005977|GO:0042511|GO:0005576|GO:0005896|GO:0019970|GO:…	NM_002184	THC2657846	Hs.532082
A_33_P3244269	-1.27055	-0.56727	-0.143964	-0.214495	-0.798256	-0.961603	-0.691619	-0.926307	Not Detected	Not Detected	Not Detected	Not Detected	Not Detected	Not Detected	Not Detected	Not Detected			TTCTTTCCCAGAGCTTTGCAGGCACCAAAATGGAGGACCGGTATAGGAGTGGGGGATGGG	102632170	chrX	102632111	-	FALSE	hs|Xq22.2					chrX:102632170-102632111
A_22_P00001571	0.0145012	-0.0976636	0.0483515	-0.0514602	0.0389349	-0.0472812	0.028343	-0.0585509	Not Detected	Not Detected	Not Detected	Not Detected	Not Detected	Not Detected	Not Detected	Not Detected	lnc-ARL4A-2	LNCipedia lincRNA (lnc-ARL4A-2), lincRNA [lnc-ARL4A-2:1]	AACCAAAGTCATAGAACATCTGAACTCTGTCCAAACATCGGTCGTATTTCAAAATTTCAG	13771177	chr7	13771118	+	FALSE	hs|7p21.3				lnc-ARL4A-2:1	chr7:13771118-13771177
A_32_P55241	3.84874	4.11393	4.52173	4.45756	4.52886	4.86675	4.70513	4.16939	Not Detected	Not Detected	Not Detected	Not Detected	Not Detected	Not Detected	Not Detected	Not Detected	SHISA2	Homo sapiens shisa family member 2 (SHISA2), mRNA [NM_001007538]	AGTCCTGAGTGCAAGTAATTACTATACTTGTAAATGAAGATCAGTATTTCTGCCTAGATC	26619404	chr13	26619345	-	FALSE	hs|13q12.13	ENST00000319420	387914	NM_001007538	shisa family member 2	chr13:26619404-26619345	GO:0005789|GO:0007275|GO:0016021	NM_001007538	THC2475409	Hs.433791
A_21_P0000766	1.48616	1.93086	2.1453	1.94126	1.53792	1.877	2.13079	1.90592	Detected	Detected	Detected	Detected	Detected	Detected	Detected	Detected	TEKT4P2	Homo sapiens tektin 4 pseudogene 2 (TEKT4P2), transcript variant 2, non-coding RNA [NR_038328]	AGCTATGTTTCCAGTGTCCTCTGGGTGTTTCCAAGAGCAACAAGAAACGAATAAATCTCT	9968517	chr21	9966323	-	FALSE	hs|21p11.2	ENST00000416067	100132288	NR_038328	tektin 4 pseudogene 2	chr21:9968517-9966323		NR_038328	THC2579267	Hs.487562
A_33_P3247919	-0.312681	-0.695032	-1.05199	-2.67743	-0.964152	-1.18571	-0.888307	-2.28054	Not Detected	Not Detected	Not Detected	Not Detected	Not Detected	Not Detected	Not Detected	Detected			AAGGCGCTGCCAGTGGCTCTGTCCTTCTGCCATCAGCGACCACTAAATACCTGTTCGCAA	92035519	chr9	92035460	-	FALSE	hs|9q22.2					chr9:092035519-092035460
A_21_P0007475	0.0138179	0.474598	0.0512767	-0.226574	0.0429497	-0.0425092	0.0306439	0.407791	Not Detected	Not Detected	Not Detected	Not Detected	Not Detected	Not Detected	Not Detected	Not Detected	lnc-SPATA19-1	Homo sapiens cDNA FLJ39823 fis, clone SPLEN2011931. [AK097142]	AAGTTTTGCATCTCTGTCTTATGACTCTGATTCTTCAGCTCCAAGCTCCACAACCACTAA	133668084	chr11	133668025	-	FALSE	hs|11q25				lnc-SPATA19-1:2	chr11:133668084-133668025			THC2617900	Hs.737513
A_22_P00003178	0.0135239	-0.0974647	0.548651	-0.0536466	0.0438847	0.166781	0.0311592	-0.0620059	Not Detected	Not Detected	Not Detected	Not Detected	Not Detected	Not Detected	Not Detected	Not Detected			CGCTTTCGTAATGGTAAATGTTACCACTATTTTGATTACTGCTATAACCAGCTTTGCATT	90481115	chr9	90481056	+	FALSE	hs|9q22.1	ENST00000447524				chr9:90481056-90481115			THC2693068	Hs.614612
A_23_P29975	1.51074	2.21971	2.58741	1.73052	2.24936	2.43296	2.1294	1.856	Not Detected	Not Detected	Not Detected	Not Detected	Not Detected	Not Detected	Not Detected	Not Detected	C4orf19	Homo sapiens chromosome 4 open reading frame 19 (C4orf19), transcript variant 2, mRNA [NM_018302]	ACACCTTGACCTTAACTTTTTTACATTATTACTTTTAAATCTCCTTTGGGATTGGGGAGG	37593316	chr4	37593257	+	FALSE	hs|4p14	ENST00000284437	55286	NM_018302	chromosome 4 open reading frame 19	chr4:37593257-37593316		NM_018302	THC2472861	Hs.107527
A_33_P3305885	0.780301	1.23143	2.44376	2.26008	0.355296	1.11567	1.02377	1.5821	Not Detected	Not Detected	Not Detected	Not Detected	Not Detected	Not Detected	Not Detected	Not Detected	WNK2	Homo sapiens WNK lysine deficient protein kinase 2 (WNK2), transcript variant 2, mRNA [NM_006648]	AGAAAAACCAGCAAGAGCAAGCTGAAGGCAGGCAAGCTGCTAAATCCCCTGGTGCGGCAG	96060324	chr9	96060265	+	FALSE	hs|9q22.31	ENST00000474009	65268	NM_006648	WNK lysine deficient protein kinase 2	chr9:96060265-96060324	GO:0035556|GO:0005737|GO:0046777|GO:0008285|GO:2000651|GO:0005886|GO:0004674|GO:0070373|GO:0006468|GO:0005524|GO:2000021	NM_006648	THC2539804	Hs.654856
A_21_P0006535	0.0122938	-0.0970919	0.0534357	-0.0553608	0.0466957	-0.038252	0.0326111	-0.0643771	Not Detected	Not Detected	Not Detected	Not Detected	Not Detected	Not Detected	Not Detected	Not Detected	lnc-AKAP4-1	LNCipedia lincRNA (lnc-AKAP4-1), lincRNA [lnc-AKAP4-1:1]	TTTCTCTTCTATCTCCAGACCCTGAAAGAAATAAAAGGCATGCTAATCACCACACACACA	49969234	chrX	49969175	-	FALSE	hs|Xp11.22				lnc-AKAP4-1:1	chrX:49969234-49969175
A_22_P00023281	-0.785647	-0.746344	-1.85797	-1.18044	-1.9243	-0.890428	-1.46106	-1.25266	Not Detected	Not Detected	Not Detected	Not Detected	Not Detected	Not Detected	Not Detected	Detected	SIRPG-AS1	Homo sapiens SIRPG antisense RNA 1 (SIRPG-AS1), long non-coding RNA [NR_110090]	ATTAGACTAAACAGTGAATCTGTGCCTCCCAGGAATCTTCCCTGTGTGATGTTTCTGAAG	1629086	chr20	1629027	+	FALSE	hs|20p13		101929010	NR_110090	SIRPG antisense RNA 1	chr20:1629027-1629086		NR_110090	THC2622434	Hs.570358
A_22_P00001741	-1.29772	-1.27899	-1.07585	-1.51352	-2.65233	-1.20718	-2.20781	-1.8457	Not Detected	Not Detected	Not Detected	Not Detected	Not Detected	Not Detected	Not Detected	Detected	C11orf95	Homo sapiens chromosome 11 open reading frame 95 (C11orf95), mRNA [NM_001144936]	AGCAACAGCTGGGATGCACACCTGGGGCTGGGGGCCTGCGGAGAGGCCGAGGGCCTGGGG	63533426	chr11	63533367	-	FALSE	hs|11q13.1	ENST00000433688	65998	NM_001144936	chromosome 11 open reading frame 95	chr11:63533426-63533367		NM_001144936	THC2632379	Hs.191073
A_21_P0004866	0.567	0.727909	0.565988	1.61742	2.11476	0.228204	1.0956	0.841995	Not Detected	Not Detected	Not Detected	Not Detected	Not Detected	Not Detected	Not Detected	Detected	LINC00240	Homo sapiens long intergenic non-protein coding RNA 240 (LINC00240), long non-coding RNA [NR_026775]	TCACCTCTCAGAAATACAGGAAGAACATCAATAATGTTCGAAGTTATAAATTGCGGAGGC	26936246	chr6	26924913	+	FALSE	hs|6p22.2	ENST00000606878	100133205		long intergenic non-protein coding RNA 240	chr6:26924913-26936246		NR_026775	THC2547779	Hs.526951
A_33_P3397763	1.59441	1.90922	2.12187	2.08578	1.32964	1.65543	1.90142	2.24997	Detected	Detected	Detected	Detected	Detected	Detected	Detected	Detected	TNFSF9	Homo sapiens tumor necrosis factor (ligand) superfamily, member 9 (TNFSF9), mRNA [NM_003811]	CGGTATTGCTATGTTGCCAAGGTTGTTTACATGCCAGTACAATTTATAATAAACACTCAT	6535925	chr19	6535866	+	FALSE	hs|19p13.3	ENST00000245817	8744	NM_003811	tumor necrosis factor (ligand) superfamily, member 9	chr19:6535866-6535925	GO:0032755|GO:0032729|GO:0005164|GO:0005886|GO:0008283|GO:0005102|GO:0007267|GO:0006915|GO:0032735|GO:0005125|GO:0005615|GO:0042104|GO:0007165|GO:0006955|GO:0043011|GO:0016021|GO:0045585	NM_003811	THC2475538	Hs.1524
A_22_P00012133	0.00944697	-0.0957853	0.0550371	-0.058733	0.0511052	-0.033786	0.0345908	-0.068707	Not Detected	Not Detected	Not Detected	Not Detected	Not Detected	Not Detected	Not Detected	Not Detected	IGFBP7-AS1	Homo sapiens IGFBP7 antisense RNA 1 (IGFBP7-AS1), long non-coding RNA [NR_034081]	GGACTGCATATTTGGTTCTAAGTTTCTGGAAGATAAAGCCAAAATAGAAACACAACTCAT	58071417	chr4	58071358	+	FALSE	hs|4q12		255130	NR_034081	IGFBP7 antisense RNA 1	chr4:58071358-58071417		NR_034081	THC2614138	Hs.691061
A_21_P0007107	0.00872541	-0.0953813	-1.18233	-0.0594676	0.0519374	-0.0330131	0.0349069	-0.0696277	Not Detected	Not Detected	Not Detected	Not Detected	Not Detected	Not Detected	Not Detected	Not Detected		PREDICTED: Homo sapiens uncharacterized LOC102723350 (LOC102723350), ncRNA [XR_424136]	AAACCTCCAGTGATGGGAATGACAGAATCTGGGATGATTTTCTTCTGTTTCTTATCTAAA	71767525	chr10	71767381	-	FALSE	hs|10q22.1	ENST00000427247		XR_424136		chr10:71767525-71767381		XR_424136
A_22_P00018241	1.11608	1.45521	1.98351	0.775699	-0.570702	0.168341	1.00364	0.596561	Not Detected	Not Detected	Not Detected	Not Detected	Not Detected	Not Detected	Not Detected	Not Detected	LOC101927905	Homo sapiens uncharacterized LOC101927905 (LOC101927905), transcript variant 1, long non-coding RNA [NR_120454]	TAGAATGGGCGAGTGCAGCTGTGTCCCAGTGTCCCAGTGACCAGAACGATTACTGCCTTT	8395160	chr12	8395101	+	FALSE	hs|12p13.31	ENST00000536034	101927905	NR_120454	uncharacterized LOC101927905	chr12:8395101-8395160		NR_120454	THC2566801
A_33_P3272189	-0.933599	-0.271839	-1.0523	0.106952	-1.13743	-0.413383	-1.00427	-0.0572834	Detected	Detected	Detected	Detected	Detected	Detected	Detected	Detected	MFSD9	Homo sapiens major facilitator superfamily domain containing 9 (MFSD9), mRNA [NM_032718]	TCATGCCAGACCAGAACTTGATGCTACTGTGTCTTGTGTTAAGAATCATTTCCTGGCCAG	103333845	chr2	103333786	-	FALSE	hs|2q12.1	ENST00000438943	84804	NM_032718	major facilitator superfamily domain containing 9	chr2:103333845-103333786	GO:0005215|GO:0005886|GO:0016021|GO:0055085	NM_032718	THC2474286	Hs.720914
A_22_P00017887	0.00628995	-0.0938651	0.0553397	-0.061753	0.0543339	0.584915	0.0356987	-0.0725029	Not Detected	Not Detected	Not Detected	Not Detected	Not Detected	Not Detected	Not Detected	Not Detected		EST182624 Jurkat T-cells VI Homo sapiens cDNA 5' end, mRNA sequence [AA311918]	ATGGGCAACTCCAGGAGGTGTGAGAGCACACAATTTTGCCGCTGTTGGATGTCACACACG	135332666	chr8	135332607	-	FALSE	hs|8q24.22	ENST00000523317		AA311918		chr8:135332666-135332607				Hs.583589
A_24_P61772	0.00539223	0.116516	1.79026	0.482906	0.102705	-1.11436	0.369744	0.197594	Not Detected	Not Detected	Not Detected	Not Detected	Not Detected	Not Detected	Not Detected	Not Detected	TBC1D27	TBC1 domain family, member 27 [Source:HGNC Symbol;Acc:HGNC:28104] [ENST00000261651]	GTCAGGCCTCGTATTACATAAAAATACCTGTGCTGGGACTCTATGCCACACCTCCACACA	16827412	chr17	16827353	-	FALSE	hs|17p11.2	ENST00000261651	96597	XM_006710029	TBC1 domain family, member 27	chr17:16827412-16827353		XM_006710029	THC2656121
A_22_P00009100	0.444167	0.196401	-0.29625	-0.662589	-0.326877	-0.522627	-0.0454473	0.0161419	Not Detected	Not Detected	Detected	Detected	Detected	Detected	Not Detected	Detected	HORMAD2-AS1	Homo sapiens HORMAD2 antisense RNA 1 (HORMAD2-AS1), long non-coding RNA [NR_110541]	GCCACCTATACAACGACAGCCTGCTCCGGGGCTTCCTGAGGAGGTGCCTGCCCCGCCGAG	30476176	chr22	30476117	-	FALSE	hs|22q12.2		101929664	NR_110541	HORMAD2 antisense RNA 1	chr22:30476176-30476117		NR_110541	THC2643721	Hs.679526
A_23_P375354	0.00353747	-0.0917676	0.0548722	-1.51715	0.0565445	-0.0294192	0.0362204	-0.0756132	Not Detected	Not Detected	Not Detected	Not Detected	Not Detected	Not Detected	Not Detected	Not Detected	TECTA	Homo sapiens tectorin alpha (TECTA), mRNA [NM_005422]	GTCTGGACGCTTCTTCTCATCATGATCCAGATTTCATTATGGCATTTTGTCTATAAATCA	121061500	chr11	121061441	+	FALSE	hs|11q23.3	ENST00000264037	7007	NM_005422	tectorin alpha	chr11:121061441-121061500	GO:0007160|GO:0005886|GO:0007605|GO:0005578|GO:0031225|GO:0070062	NM_005422	THC2616810	Hs.248162
A_33_P3362321	3.19426	4.57012	2.86458	2.97607	3.30678	3.63867	2.71228	2.6452	Not Detected	Not Detected	Detected	Detected	Not Detected	Detected	Detected	Detected	FHL2	Homo sapiens four and a half LIM domains 2 (FHL2), transcript variant 2, mRNA [NM_201555]	TACAGACTGCTATTCCAACGAGTACTCATCCAAGTGCCAGGAATGCAAGAAGACCATCAT	105990080	chr2	105990021	-	FALSE	hs|2q12.1	ENST00000452732	2274	NM_201555	four and a half LIM domains 2	chr2:105990080-105990021	GO:0005515|GO:0043066|GO:0030018|GO:0003713|GO:0005634|GO:0050681|GO:0044281|GO:0000122|GO:0015629|GO:0031430|GO:0001649|GO:0006351|GO:0042802|GO:0060347|GO:0055015|GO:0005654|GO:0008270|GO:0055014|GO:0009725|GO:0045893|GO:0005925|GO:0044255|GO:0030521|GO:0008134	NM_201555	THC2514450	Hs.443687
A_23_P171366	0.137182	0.3369	-0.448872	0.37676	-0.381519	0.926381	-0.426137	0.427482	Detected	Detected	Detected	Detected	Detected	Detected	Detected	Detected	USP11	Homo sapiens ubiquitin specific peptidase 11 (USP11), mRNA [NM_004651]	ACTTTGATGACAACAGCGTCTCCCCTGTCAATGAGAATCAGATCGAGTCCAAGGCAGCCT	47107204	chrX	47107052	+	FALSE	hs|Xp11.23	ENST00000467378	8237	NM_004651	ubiquitin specific peptidase 11	chrX:47107052-47107204	GO:0005515|GO:0004197|GO:0016579|GO:0005737|GO:0004843|GO:0061136|GO:0043161|GO:0005634	NM_004651	THC2531986	Hs.171501
A_23_P110504	-0.109702	-0.359202	-0.493643	-0.102357	-0.311153	0.0759973	-0.439225	-0.254108	Detected	Detected	Detected	Detected	Detected	Detected	Detected	Detected	CLPTM1L	Homo sapiens CLPTM1-like (CLPTM1L), mRNA [NM_030782]	CTGCCGCCAGCCAAGTGCAACTTGAATTGTCAATGAGTATTTTTGGAAGCATTTGGAGGA	1318471	chr5	1318412	-	FALSE	hs|5p15.33	ENST00000503534	81037	NM_030782	CLPTM1-like	chr5:1318471-1318412	GO:0016020|GO:0006915|GO:0016021	NM_030782	THC2625933	Hs.444673
A_22_P00009713	0.473419	0.357933	1.49986	0.387382	1.25631	-2.80639	0.662608	-0.0798772	Not Detected	Not Detected	Not Detected	Not Detected	Not Detected	Not Detected	Not Detected	Not Detected	lnc-MCCC2-2	LNCipedia lincRNA (lnc-MCCC2-2), lincRNA [lnc-MCCC2-2:2]	AAATTTGATCTCTTTCTTCTCCGGGATCTGGTCATGTGGACATGTGACTCTGGGATCTGT	70966429	chr5	70966370	+	FALSE	hs|5q13.2				lnc-MCCC2-2:2	chr5:70966370-70966429
A_21_P0014007	-0.0020502	-0.086781	-0.032916	-0.067982	0.0597951	-0.683082	-0.828278	-0.801243	Not Detected	Not Detected	Not Detected	Not Detected	Not Detected	Not Detected	Not Detected	Not Detected	GVQW1	Homo sapiens cDNA FLJ25547 fis, clone JTH01487. [AK098413]	GGGCTCTACACCAGGTGTGCTCTGCAAAACTGGCATGGGCCGGGAACCGATCCCAGAAAC	32567268	chr9	32567209	+	FALSE	hs|9p21.1		101362076	AK098413	GVQW motif containing 1	chr9:32567209-32567268			THC2490227	Hs.664395
A_32_P148538	1.69992	1.47498	1.6237	2.15807	1.20003	2.1935	1.31845	1.08616	Not Detected	Not Detected	Not Detected	Not Detected	Not Detected	Not Detected	Not Detected	Not Detected	LPPR4	Homo sapiens lipid phosphate phosphatase-related protein type 4 (LPPR4), transcript variant 1, mRNA [NM_014839]	AGGACATATAATGATAGACACTAGAACTCAGACCTCTGCATGTATATTTGATAACATGTC	99774749	chr1	99774690	+	FALSE	hs|1p21.2	ENST00000457765	9890	NM_014839	lipid phosphate phosphatase-related protein type 4	chr1:99774690-99774749	GO:0048839|GO:0042577|GO:0046839|GO:0005887|GO:0008195|GO:0007409	NM_014839	THC2601395	Hs.13245
A_21_P0011760	-0.00458718	-0.0840523	0.383631	-0.0695193	0.0609307	-0.66893	0.0362291	-0.49193	Not Detected	Not Detected	Not Detected	Not Detected	Not Detected	Not Detected	Not Detected	Not Detected	XLOC_l2_007112	BROAD Institute lincRNA (XLOC_l2_007112), lincRNA [TCONS_l2_00013208]	CTGGCATCAGGTAAATTCTGGAAATGGAGACAAATTAGGGGAGATATTTTGTGTCTGATT	53483764	chr19	53483705	-	FALSE	hs|19q13.41					chr19:53483764-53483705
A_23_P101960	-0.362013	-1.30154	0.258384	-1.7506	-0.162432	-1.09547	0.228505	-1.47787	Detected	Detected	Detected	Detected	Detected	Detected	Detected	Detected	ZFP36L2	Homo sapiens ZFP36 ring finger protein-like 2 (ZFP36L2), mRNA [NM_006887]	AGCAAAAAAGTCGAACTTTTTCTGTTGAACAAAATATTCACAACAGGGCAGTTGTGATAC	43451215	chr2	43451156	-	FALSE	hs|2p21	ENST00000282388	678	NM_006887	ZFP36 ring finger protein-like 2	chr2:43451215-43451156	GO:0030097|GO:0048103|GO:0043488|GO:0006355|GO:0033077|GO:0003700|GO:0008283|GO:0060216|GO:0005634|GO:0006402|GO:0003677|GO:0035925|GO:2000737|GO:0046872|GO:0005737|GO:1900153|GO:0017091|GO:0035019|GO:0000288	NM_006887	THC2485818	Hs.503093
ERCC-00128_189	-0.23598	-0.256363	0.0374377	-0.0669737	-0.0663433	-0.0749514	-0.154045	-0.0671932	Not Detected	Not Detected	Not Detected	Not Detected	Not Detected	Not Detected	Not Detected	Not Detected			TAAAATTGGCCTGAGGATCTGGCATGGACCGCGTCCGTTGAATAATGCATAATATCGCAT					pos
A_21_P0000989	-0.847556	-4.99315	-2.45614	-2.56367	-0.511311	-6.57658	-3.21043	-0.841867	Not Detected	Not Detected	Not Detected	Not Detected	Not Detected	Not Detected	Not Detected	Not Detected	LOC101927412	Homo sapiens uncharacterized LOC101927412 (LOC101927412), transcript variant 1, long non-coding RNA [NR_125940]	ACCCCATACCTTGGGCCAATGTAACTGTTAACAGCTTGAAGCTATTAAAAATGTACCAAT	81112470	chr1	81112411	+	FALSE	hs|1p31.1	ENST00000443104	101927412	NR_125940	uncharacterized LOC101927412	chr1:81112411-81112470		NR_125940	THC2657762	Hs.171273
A_33_P3382412	-1.91705	-1.78597	-2.18548	-1.61202	-2.05241	-1.3191	-1.86126	-1.62005	Detected	Detected	Detected	Detected	Detected	Detected	Detected	Detected	ZNF468	Homo sapiens zinc finger protein 468 (ZNF468), transcript variant 1, mRNA [NM_001277120]	AGCCTAGCCAACAGATGGGAGCTACTTTTCCCAGCCTTTATTTTCTTTTTCTTGTTTTTT	53342568	chr19	53342509	-	FALSE	hs|19q13.41	ENST00000390651	90333	NM_001277120	zinc finger protein 468	chr19:53342568-53342509	GO:0006355|GO:0005634|GO:0003677|GO:0046872|GO:0006351	NM_001277120	THC2470903	Hs.467223
A_23_P207632	-3.74788	-2.75708	-3.43191	-2.44604	-3.82905	-2.16923	-3.52971	-2.16373	Detected	Detected	Detected	Detected	Detected	Detected	Detected	Detected	ATP2A3	Homo sapiens ATPase, Ca++ transporting, ubiquitous (ATP2A3), transcript variant 5, mRNA [NM_174953]	CTCTGATGGACAGAATTTTTCTCTTAACTCAGCTTTTGCTACTTTGGCAAAAACTAGCGA	3827607	chr17	3827548	-	FALSE	hs|17p13.2	ENST00000397041	489	NM_174953	ATPase, Ca++ transporting, ubiquitous	chr17:3827607-3827548	GO:0031965|GO:0005783|GO:0033017|GO:0055085|GO:0005524|GO:0046872|GO:0005388|GO:0034220|GO:0016529|GO:0007596|GO:0008152|GO:0070588|GO:0005789|GO:0006810|GO:0006816|GO:0016021|GO:0031095	NM_174953	NP602178	Hs.513870
A_22_P00010537	-0.0129543	-0.0735457	-0.367018	-0.847441	0.0636905	-0.475389	-0.582345	-0.67816	Not Detected	Not Detected	Not Detected	Not Detected	Not Detected	Not Detected	Not Detected	Not Detected	LOC102724050	Homo sapiens uncharacterized LOC102724050 (LOC102724050), transcript variant 2, long non-coding RNA [NR_120487]	GGCCAGAGAAAGCAAGCTTGAAACAGAGAGGAACGGGTCACTTTGGTGGAGGAAATTGGG	54821709	chr12	54821650	+	FALSE	hs|12q13.13		102724050	NR_120487	uncharacterized LOC102724050	chr12:54821650-54821709		NR_120487		Hs.670941
A_22_P00016091	4.40798	0.573978	2.90297	2.19227	3.74449	-0.920534	4.72279	1.31025	Not Detected	Detected	Not Detected	Not Detected	Not Detected	Not Detected	Detected	Detected	lnc-THOC1-1	LNCipedia lincRNA (lnc-THOC1-1), lincRNA [lnc-THOC1-1:1]	TGAACCAGGAACCATATCAGCACATTCTGACTGAGTTAACCTTAATTGTAAAAGACTGGG	423832	chr18	423773	-	FALSE	hs|18p11.32				lnc-THOC1-1:1	chr18:423832-423773
A_23_P1863	-0.0161768	-0.0689349	0.043149	-0.0745513	0.06438	-0.0305044	0.0337784	-0.0932602	Not Detected	Not Detected	Not Detected	Not Detected	Not Detected	Not Detected	Not Detected	Not Detected	OR5AK2	Homo sapiens olfactory receptor, family 5, subfamily AK, member 2 (OR5AK2), mRNA [NM_001005323]	CTTCATTGTATTCCTTCTCATCTATGTGACCTCCATAATGGGTAATAGTGGAATAATCTT	56756528	chr11	56756469	+	FALSE	hs|11q12.1	ENST00000326855	390181	NM_001005323	olfactory receptor, family 5, subfamily AK, member 2	chr11:56756469-56756528	GO:0050911|GO:0004984|GO:0007186|GO:0005886|GO:0004930|GO:0016021	NM_001005323	THC2732271	Hs.554520
A_23_P126623	-2.93796	-0.0663838	-3.04581	-2.53499	-3.17471	-1.75588	-3.12643	-2.55178	Detected	Not Detected	Detected	Detected	Detected	Detected	Detected	Detected	PGD	Homo sapiens phosphogluconate dehydrogenase (PGD), mRNA [NM_002631]	TTTGATCGAAACCCGGAACTTCAGAACCTCCTACTGGACGACTTCTTTAAGTCAGCTGTT	10478970	chr1	10478911	+	FALSE	hs|1p36.22	ENST00000498356	5226	NM_002631	phosphogluconate dehydrogenase	chr1:10478911-10478970	GO:0050661|GO:0005975|GO:0019521|GO:0005634|GO:0044281|GO:0006098|GO:0009051|GO:0005829|GO:0004616|GO:0019322|GO:0009405|GO:0055114|GO:0070062	NM_002631	THC2488414	Hs.464071
3xSLv1	-0.0869298	-0.122681	-0.0339786	-0.0952954	0.00944047	-0.084793	-0.0239383	-0.0705211	Not Detected	Not Detected	Not Detected	Not Detected	Not Detected	Not Detected	Not Detected	Not Detected		Unknown						neg
A_22_P00002581	0.582657	-0.0609687	0.0385935	-0.0757694	0.0651656	-0.0327864	0.0320597	0.368377	Not Detected	Not Detected	Not Detected	Not Detected	Not Detected	Not Detected	Not Detected	Not Detected			TTCGAGAATCTAGCCTCGAAGAAAGTCATGTAAGAGAACGCCTGCATCAAAAAGTCGGGA	5238378	chr18	5238319	-	FALSE	hs|18p11.31	ENST00000581170		AK292743		chr18:5238378-5238319				Hs.657197
A_21_P0005046	-0.0227271	-0.0579957	0.0368853	-0.0760801	0.0653622	-0.0337489	0.0313754	-0.0985258	Not Detected	Not Detected	Not Detected	Not Detected	Not Detected	Not Detected	Not Detected	Not Detected	lnc-HACE1-4	LNCipedia lincRNA (lnc-HACE1-4), lincRNA [lnc-HACE1-4:1]	TAAGAAAAGCGACATTCGTCTGTCTAATTTTACATTTTACCAACTAAGTCAGGCAATCAG	104785487	chr6	104785428	-	FALSE	hs|6q16.3				lnc-HACE1-4:1	chr6:104785487-104785428
A_33_P3373273	0.427677	0.441039	0.0351028	-0.0763364	0.771857	0.897787	0.508583	0.745743	Not Detected	Not Detected	Not Detected	Not Detected	Not Detected	Not Detected	Not Detected	Not Detected	SLC15A1	Homo sapiens solute carrier family 15 (oligopeptide transporter), member 1 (SLC15A1), mRNA [NM_005073]	TGTGTTTAAATTATGGATAACTCGAAAGACAGCTCAGGTGAAGGCCAGTAATGATTTTTT	99336152	chr13	99336093	-	FALSE	hs|13q32.3	ENST00000376503	6564	NM_005073	solute carrier family 15 (oligopeptide transporter), member 1	chr13:99336152-99336093	GO:0005427|GO:0035672|GO:0016020|GO:0005886|GO:0005887|GO:0007586|GO:0006810|GO:0015031|GO:0055085|GO:0015333|GO:0015992|GO:0006811	NM_005073	THC2478947	Hs.436893
A_33_P3397418	0.614636	0.040141	1.14565	0.0520429	0.689016	-0.323779	1.05673	0.0295095	Detected	Detected	Detected	Detected	Detected	Detected	Detected	Detected	ZC3HAV1	Homo sapiens zinc finger CCCH-type, antiviral 1 (ZC3HAV1), transcript variant 1, mRNA [NM_020119]	CCCAGCAGCATGCTTTGTACACTGATATATTGGGTAAATTTTGTTGAATAAATTAAGCTC	138728410	chr7	138728351	-	FALSE	hs|7q34	ENST00000242351	56829	NM_020119	zinc finger CCCH-type, antiviral 1	chr7:138728410-138728351	GO:0005515|GO:0032728|GO:0005794|GO:0032727|GO:1900246|GO:0005634|GO:0009615|GO:0046872|GO:0003950|GO:0051607|GO:0005737|GO:0045087|GO:0008152|GO:0061014|GO:0043123|GO:0045071	NM_020119	THC2495731	Hs.133512
A_21_P0008949	-0.600048	-0.423694	-0.574518	-0.242208	0.0657394	-1.02926	-0.189808	-0.102633	Not Detected	Not Detected	Not Detected	Not Detected	Not Detected	Not Detected	Not Detected	Not Detected			TTCTTCTTCAGGTAACCACAGAGTCTGAGCACTATCAAAAATTCTTCCTGGGCCAGGCAT	53422924	chr16	53422865	+	FALSE	hs|16q12.2	ENST00000571340				chr16:53422865-53422924
A_23_P112026	-4.26475	-2.40912	-4.67733	-3.85306	-4.22901	-2.58649	-4.73891	-3.85065	Detected	Detected	Detected	Detected	Detected	Detected	Detected	Detected	IDO1	Homo sapiens indoleamine 2,3-dioxygenase 1 (IDO1), mRNA [NM_002164]	ATCTGCAAATCGTGACTAAGTACATCCTGATTCCTGCAAGCCAGCAGCCAAAGGAGAATA	39785588	chr8	39785529	+	FALSE	hs|8p11.21	ENST00000523779	3620	NM_002164	indoleamine 2,3-dioxygenase 1	chr8:39785529-39785588	GO:0006569|GO:0070233|GO:0032693|GO:0046006|GO:0070234|GO:0002534|GO:0032735|GO:0044281|GO:0046872|GO:0030485|GO:0005829|GO:0042130|GO:0034641|GO:0002678|GO:0032496|GO:0007565|GO:0004833|GO:0009055|GO:0032421|GO:0033555|GO:0002666|GO:0019441|GO:0033754|GO:0002830|GO:0034276|GO:0020037|GO:0055114	NM_002164	THC2489025	Hs.840
A_21_P0014887	0.989279	-0.0407293	-0.619317	-0.691796	-0.125229	-1.46629	-0.636441	-1.31051	Not Detected	Not Detected	Not Detected	Not Detected	Not Detected	Not Detected	Not Detected	Not Detected	LOC100652768	Homo sapiens uncharacterized LOC100652768 (LOC100652768), long non-coding RNA [NR_045215]	AGCAGAGCTATAAAAACAAGTTTGGGAGAAAAACACATTCCCATCCCCAAAGCAGAGGCC	117068046	chr11	117067987	-	FALSE	hs|11q23.3		100652768	NR_045215	uncharacterized LOC100652768	chr11:117068046-117067987		NR_045215	THC2525831	Hs.732365
A_22_P00017445	-0.033165	-0.0366924	-1.48562	-0.076583	0.233764	-1.30293	0.0260805	0.382111	Not Detected	Not Detected	Not Detected	Not Detected	Not Detected	Not Detected	Not Detected	Not Detected	POU6F2-AS1	Homo sapiens POU6F2 antisense RNA 1 (POU6F2-AS1), long non-coding RNA [NR_046711]	ATCAGCCTAAAGAGAAACCCTGTCTTATCCCAGATTACCACCATGGGATTTAAAATTCAG	39444585	chr7	39444526	-	FALSE	hs|7p14.1		100861520	NR_046711	POU6F2 antisense RNA 1	chr7:39444585-39444526		NR_046711	THC2690713	Hs.571292
A_23_P79911	-0.254852	-0.451079	-0.00719647	-0.451575	0.0152141	-0.521457	-0.147708	-0.284972	Detected	Detected	Detected	Detected	Detected	Detected	Detected	Detected	PSMF1	Homo sapiens proteasome (prosome, macropain) inhibitor subunit 1 (PI31) (PSMF1), transcript variant 1, mRNA [NM_006814]	TTTTTTGTGAGTTTCCTTGCATCAAGGACACTGAGAAACACAGTCATTGTCTTAGGTGTT	1147777	chr20	1147718	+	FALSE	hs|20p13	ENST00000333082	9491	NM_006814	proteasome (prosome, macropain) inhibitor subunit 1 (PI31)	chr20:1147718-1147777	GO:0005515|GO:0006511|GO:0002474|GO:0010467|GO:0004866|GO:0005783|GO:0090263|GO:0044281|GO:0031145|GO:0005829|GO:0034641|GO:0005737|GO:0000082|GO:0016032|GO:0090090|GO:0006977|GO:0000209|GO:0005839|GO:0043066|GO:0006521|GO:0051437|GO:0042590|GO:0006915|GO:0042981|GO:0051436|GO:0051439|GO:0010951|GO:0016020|GO:0070628|GO:0002479|GO:0005654|GO:0000278	NM_006814	THC2494311	Hs.471917
A_22_P00011501	-0.036834	-0.0280133	0.0198148	-0.0761526	0.0656147	-0.045011	0.0238071	-0.109608	Not Detected	Not Detected	Not Detected	Not Detected	Not Detected	Not Detected	Not Detected	Not Detected			TGCTGGATCTTCCTACTAGAGCTCACTGATTGCCCAGGGTTGAGGTACAAGAATTATGAA	78934431	chr12	78934372	-	FALSE	hs|12q21.2	ENST00000547089		BX646043		chr12:78934431-78934372				Hs.577522
A_22_P00025696	0.881327	-0.0235026	-1.44219	-0.0758185	0.065472	-0.0467556	0.0225818	-0.110945	Not Detected	Not Detected	Not Detected	Not Detected	Not Detected	Not Detected	Not Detected	Not Detected	lnc-CTD-2117L12.1.1-1	LNCipedia lincRNA (lnc-CTD-2117L12.1.1-1), lincRNA [lnc-CTD-2117L12.1.1-1:1]	TAACTAGATGAAGCAAGGACCACCCTTCTGGACAACAAAGGGAGAGGAATGAAAGTCTGA	58110557	chr5	58110498	-	FALSE	hs|5q11.2				lnc-CTD-2117L12.1.1-1:1	chr5:58110557-58110498
A_21_P0007656	-0.0406976	-0.0186875	0.0144772	-0.0753759	0.0652871	-0.0487433	0.0212867	-1.73107	Not Detected	Not Detected	Not Detected	Not Detected	Not Detected	Not Detected	Not Detected	Not Detected	lnc-TMEM132B-3	LNCipedia lincRNA (lnc-TMEM132B-3), lincRNA [lnc-TMEM132B-3:6]	AACCACAGATTTCCCAATTCTTGCGAAGGAAGCAATTCATGTTCCTTCTGGGTGAAGCTG	126591878	chr12	126591819	+	FALSE	hs|12q24.32				lnc-TMEM132B-3:6	chr12:126591819-126591878
A_24_P58308	1.595	0.711785	1.64252	0.839985	1.75302	0.817208	1.71196	1.33409	Detected	Detected	Detected	Detected	Detected	Detected	Detected	Detected		ribosomal protein S15a pseudogene 11 [Source:HGNC Symbol;Acc:HGNC:36707] [ENST00000594193]	TGTGGAGCGATCAGCCCCAGATTTGATGTGCAACTCAAAGATCTGGAAAAATGGCAGAAT	45246174	chr1	45246115	-	FALSE	hs|1p34.1	ENST00000594193		AF147412		chr1:45246174-45246115			THC2571215	Hs.684614
ERCC-00007_60	-0.0793338	-0.107454	-0.0805111	-0.0825026	0.0848585	-0.250135	-0.014076	-0.0735323	Not Detected	Not Detected	Not Detected	Not Detected	Not Detected	Not Detected	Not Detected	Not Detected			TTCAGCATGGTCAATGTTTCATCTAATTTTGCCATGTTCCAAACCCTCCTTGAGCTCGGT					pos
A_23_P126416	1.49429	-0.0380064	0.835858	-1.6539	1.29823	1.54846	0.414357	-1.75429	Not Detected	Not Detected	Not Detected	Detected	Not Detected	Not Detected	Detected	Not Detected	TIE1	Homo sapiens tyrosine kinase with immunoglobulin-like and EGF-like domains 1 (TIE1), transcript variant 1, mRNA [NM_005424]	GTGAACATGTCGCTGTTTGAGAACTTCACTTACGCGGGCATTGATGCCACAGCTGAGGAG	43788387	chr1	43788328	+	FALSE	hs|1p34.2	ENST00000372476	7075	NM_005424	tyrosine kinase with immunoglobulin-like and EGF-like domains 1	chr1:43788328-43788387	GO:0005515|GO:0030336|GO:0018108|GO:0001525|GO:0001701|GO:0005524|GO:0007165|GO:0005887|GO:0045026|GO:0016525|GO:0007498|GO:0032526|GO:0004714|GO:0001570	NM_005424	THC2467254	Hs.78824
A_21_P0003949	-0.0485315	0.00284196	-0.239782	-0.459785	0.0641118	-0.0577786	-0.0468444	0.246726	Not Detected	Not Detected	Not Detected	Not Detected	Not Detected	Not Detected	Not Detected	Not Detected			TCATGACTTAACGTTTCACGGCTGGCTCTGCACAACCTGCGAATAAACAAAAACTAAAAC	2967742	chr5	2967683	+	FALSE	hs|5p15.33	ENST00000515086				chr5:2967683-2967742
A_32_P396186	1.04488	-0.29409	1.02771	-0.867957	0.52413	-0.590189	0.792127	-1.27722	Detected	Detected	Detected	Detected	Detected	Detected	Detected	Detected	TRIM66	Homo sapiens tripartite motif containing 66 (TRIM66), mRNA [NM_014818]	GGGAAGTATAGCTGATTTTAAAAGAACCTATACATTCAAGAACAAATAAAAAACAGCACT	8633658	chr11	8633599	-	FALSE	hs|11p15.4	ENST00000299550	9866	NM_014818	tripartite motif containing 66	chr11:8633658-8633599	GO:0016235|GO:0008270|GO:0005654	NM_014818	THC2602835	Hs.130836
A_33_P3292874	-1.74905	-2.55493	-1.80772	-2.46676	-2.18887	-3.2277	-3.3037	-2.95025	Not Detected	Not Detected	Not Detected	Not Detected	Not Detected	Not Detected	Not Detected	Not Detected		Rho guanine nucleotide exchange factor (GEF) 1 [Source:HGNC Symbol;Acc:HGNC:681] [ENST00000595897]	ATCGAATGCCAAGGCCACTGACCGGGGTTGAACGCTCTAAGAGGCTGAAGGCTGCTTCTT	42402547	chr19	42402488	+	FALSE	hs|19q13.2	ENST00000595897		AK090448		chr19:42402488-42402547			THC2502933	Hs.631550
A_23_P147199	-0.42119	-0.520224	-0.406982	-0.249144	-0.377913	-0.309925	-0.328538	-0.34178	Detected	Detected	Detected	Detected	Detected	Detected	Detected	Detected	ZNF271P	Homo sapiens zinc finger protein 271, pseudogene (ZNF271P), transcript variant 1, non-coding RNA [NR_024565]	AGAAACCCTACCAGTGTGTTCAGTGCAGCAGAAGTTGTAGCCAACTCTCTGAACTTACTA	32887723	chr18	32887664	+	FALSE	hs|18q12.2	ENST00000465539	10778	NR_024565	zinc finger protein 271, pseudogene	chr18:32887664-32887723		NR_024565	THC2617902	Hs.314246
A_23_P81399	-2.40743	-2.27579	-2.57865	-1.91566	-2.82411	-1.70036	-2.62167	-2.04529	Detected	Detected	Detected	Detected	Detected	Detected	Detected	Detected	SQSTM1	Homo sapiens sequestosome 1 (SQSTM1), transcript variant 1, mRNA [NM_003900]	GGTTAGGGTGCAAGAAGCCATTTAGGGCAGCAAAACAAGTGACATGAAGGGAGGGTCCCT	179263768	chr5	179263709	+	FALSE	hs|5q35.3	ENST00000360718	8878	NM_003900	sequestosome 1	chr5:179263709-179263768	GO:0005515|GO:0043130|GO:0006511|GO:0005783|GO:0046578|GO:0051291|GO:0005764|GO:0042803|GO:0030154|GO:0042802|GO:0005829|GO:0035556|GO:0005737|GO:0008104|GO:0000932|GO:0045944|GO:0005080|GO:0016197|GO:0043122|GO:0042169|GO:0070530|GO:0070062|GO:0016239|GO:0030971|GO:0048011|GO:0043066|GO:0043065|GO:0005776|GO:0019901|GO:0016235|GO:0005770|GO:0016234|GO:0016236|GO:0006914|GO:0006950|GO:0031410|GO:…	NM_003900	THC2565333	Hs.724025
A_22_P00010650	-0.262018	-0.965047	0.446989	-0.175937	-0.386513	-0.957015	0.572922	-0.114945	Detected	Detected	Detected	Detected	Detected	Detected	Detected	Detected		Homo sapiens mannosidase, alpha, class 2C, member 1, mRNA (cDNA clone IMAGE:4329693), partial cds. [BC010081]	CAGAAACAGACCTCCAGTTTCATTCTCATCCCTAGTACTCCACTGACAGCTTTATTTTTT	75661654	chr15	75661595	+	FALSE	hs|15q24.2	ENST00000563278		BC010081		chr15:75661595-75661654				Hs.598731
A_33_P3248602	-0.519789	-0.674801	-1.4676	0.245248	-1.26632	-0.944609	-1.14301	-0.336958	Not Detected	Not Detected	Not Detected	Not Detected	Not Detected	Not Detected	Detected	Detected	DUX4	Homo sapiens double homeobox 4 (DUX4), mRNA [NM_001293798]	CGGCGCCCTCCCAGGCGCTCCAGGAGCCGGCGCCCTGGTCTGCACTCCCCTGCGGCCTGC	107109	chrUn_gl000228	107050	+	FALSE		ENST00000425409	100288687	NM_001293798	double homeobox 4	chrUn_gl000228:107050-107109	GO:0031965|GO:0000976|GO:0008285|GO:0045944|GO:0006915|GO:0005654|GO:0005634|GO:0070317|GO:0006351	NM_001293798	THC2493180	Hs.728749
A_22_P00024904	-0.171849	-0.190657	-0.0902307	-0.19368	-0.055595	-0.101686	-0.0764047	-0.301774	Not Detected	Not Detected	Not Detected	Not Detected	Not Detected	Not Detected	Not Detected	Not Detected		DA745931 NT2RP7 Homo sapiens cDNA clone NT2RP7010881 5', mRNA sequence [DA745931]	CTAAAAGAAATGTGGTTCTTCACTTGGAGCTGATGTGAAACACAGGCAATCTGTTGGCCT	97668300	chr12	97668241	-	FALSE	hs|12q23.1	ENST00000547515		DA745931		chr12:97668300-97668241				Hs.577481
A_19_P00322966	0.491359	-0.2496	-0.0184779	0.574152	0.892428	-0.00515026	0.55345	0.962094	Not Detected	Not Detected	Detected	Not Detected	Not Detected	Not Detected	Not Detected	Detected	LINC01278	Homo sapiens long intergenic non-protein coding RNA 1278 (LINC01278), long non-coding RNA [NR_015353]	TGGAAAGAGACTGTAGAGAAAGGCAAATGGAAGAAGAAAGCTTCTGTGCCCCCACAGATA	62736916	chrX	62736857	-	FALSE	hs|Xq11.1		92249	NR_015353	long intergenic non-protein coding RNA 1278	chrX:62736916-62736857		NR_015353	THC2535121	Hs.31532
A_23_P99785	1.87267	1.17042	0.242851	0.461577	1.88771	2.09708	-1.3776	1.86392	Not Detected	Not Detected	Not Detected	Not Detected	Not Detected	Not Detected	Not Detected	Not Detected	ZC2HC1C	Homo sapiens zinc finger, C2HC-type containing 1C (ZC2HC1C), transcript variant 1, mRNA [NM_024643]	TGAGCAACACATTCCCAAGTGTAAGACCATCAAGAACTGTCATCCACCTCTAAGGAAGCA	75544488	chr14	75544429	+	FALSE	hs|14q24.3	ENST00000439583	79696	NM_024643	zinc finger, C2HC-type containing 1C	chr14:75544429-75544488	GO:0046872	NM_024643	THC2474041	Hs.48642
A_33_P3267651	3.55463	1.86123	3.06719	1.28492	3.86664	2.17666	1.90111	1.42731	Not Detected	Not Detected	Not Detected	Detected	Not Detected	Not Detected	Not Detected	Not Detected	DZIP3	Homo sapiens DAZ interacting zinc finger protein 3 (DZIP3), mRNA [NM_014648]	TAGTTACCTAGATTGTGAACGATCTTGTGAAGCTGACATTTTGAAGAACACCAGTTATAA	108351918	chr3	108351859	+	FALSE	hs|3q13.13	ENST00000479138	9666	NM_014648	DAZ interacting zinc finger protein 3	chr3:108351859-108351918	GO:0005515|GO:0000209|GO:0005737|GO:0004842|GO:0019902|GO:0016874|GO:0003723|GO:0008270|GO:0031593	NM_014648	THC2598627	Hs.409210
A_24_P376787	0.222229	-0.613407	-0.759304	-0.502528	-0.304097	0.00199036	-0.36091	-0.601065	Detected	Detected	Detected	Detected	Detected	Detected	Detected	Detected	ZNF496	Homo sapiens zinc finger protein 496 (ZNF496), mRNA [NM_032752]	GGCAAAGAAGTGCCCCAGGTCTCCTACTTGGACTCTCCAAGTCTCCAGCCATTCCAGGTA	247473031	chr1	247471862	-	FALSE	hs|1q44	ENST00000294753	84838	NM_032752	zinc finger protein 496	chr1:247473031-247471862	GO:0005515|GO:0016604|GO:0006366|GO:0000981|GO:0005634|GO:0000122|GO:0045893|GO:0043621|GO:0003677|GO:0046872	NM_032752	THC2472620	Hs.654803
A_24_P392925	-0.76872	1.27619	0.51231	1.31057	-0.413139	1.41767	0.256638	0.553203	Detected	Not Detected	Not Detected	Not Detected	Detected	Not Detected	Not Detected	Not Detected	GLTPD2	Homo sapiens glycolipid transfer protein domain containing 2 (GLTPD2), mRNA [NM_001014985]	CGACGCCTACCGTGCGGCCCTGGGTCCGCATCACCCCTGGCTGGTCCGACAGACCGCCCG	4693419	chr17	4693360	+	FALSE	hs|17p13.2	ENST00000331264	388323	NM_001014985	glycolipid transfer protein domain containing 2	chr17:4693360-4693419	GO:0005737|GO:0051861|GO:0017089|GO:0046836	NM_001014985	THC2495934	Hs.131035
A_33_P3797820	-0.600435	-1.19884	-0.806713	-0.135075	-0.833718	0.147008	-2.24905	-1.53055	Not Detected	Not Detected	Not Detected	Not Detected	Not Detected	Not Detected	Not Detected	Not Detected	LOC102723652	long intergenic non-protein coding RNA 863 [Source:HGNC Symbol;Acc:HGNC:45162] [ENST00000439559]	CTATCATTTTGACACTAATAAACGGACAGTGATTCTCAGTGTGGAAATGAGAATGAAGTT	89117075	chr10	89117016	+	FALSE	hs|10q23.2	ENST00000439559	102723652	XR_432607	uncharacterized LOC102723652	chr10:89117016-89117075		XR_432607	THC2494870
A_22_P00008478	1.26623	0.395742	-0.0827408	1.11231	-0.0512323	1.99904	0.798361	-0.142793	Not Detected	Not Detected	Not Detected	Not Detected	Not Detected	Not Detected	Not Detected	Not Detected			TCTACTTATAGGTGCTCACAATGGCCAGTGCCCTGGAAAAGCTCTGGAATAAATACACCT	5127831	chr12	5127772	+	FALSE	hs|12p13.32	ENST00000540533				chr12:5127772-5127831
A_33_P3230137	0.163707	-1.17986	-0.284095	-0.468531	0.653235	1.47674	1.2924	-0.289949	Not Detected	Not Detected	Not Detected	Not Detected	Not Detected	Not Detected	Not Detected	Not Detected	ATAD3C	Homo sapiens ATPase family, AAA domain containing 3C (ATAD3C), mRNA [NM_001039211]	GTCAGGGGCGTCTGACTATGGCTGGGGAACTCATTTGGTTTTTCTCCTCTCTTATTTTTT	1404935	chr1	1404876	+	FALSE	hs|1p36.33	ENST00000378785	219293	NM_001039211	ATPase family, AAA domain containing 3C	chr1:1404876-1404935	GO:0005524	NM_001039211	THC2475451	Hs.724767
A_33_P3252598	0.255385	-0.183756	0.0626684	-0.184516	-0.0498876	-0.112789	-0.061207	-0.137184	Not Detected	Not Detected	Not Detected	Not Detected	Not Detected	Not Detected	Not Detected	Not Detected	DEFB136	Homo sapiens defensin, beta 136 (DEFB136), mRNA [NM_001033018]	TGCTGTAAAAATATGACACGTTTTCAACCCCCGCAAGCCAAAGATCCATGGGTTCATTAA	11831505	chr8	11831446	-	FALSE	hs|8p23.1	ENST00000382209	613210	NM_001033018	defensin, beta 136	chr8:11831505-11831446	GO:0005576|GO:0042742	NM_001033018	THC2742234	Hs.558285
A_33_P3313250	-0.146672	-0.182697	-0.0794239	-0.182973	-0.0492407	-0.11374	-0.0596867	-0.134523	Not Detected	Not Detected	Not Detected	Not Detected	Not Detected	Not Detected	Not Detected	Not Detected	OR10X1	Homo sapiens olfactory receptor, family 10, subfamily X, member 1 (gene/pseudogene) (OR10X1), mRNA [NM_001004477]	TGAGGAATAAGGACATGAAAAATGCTTTTAGAAGAATGATGGGAAACACAGTTGCCTTGA	158548776	chr1	158548717	-	FALSE	hs|1q23.1	ENST00000368150	128367	NM_001004477	olfactory receptor, family 10, subfamily X, member 1 (gene/pseudogene)	chr1:158548776-158548717	GO:0050911|GO:0004984|GO:0007186|GO:0005886|GO:0004930|GO:0016021	NM_001004477		Hs.553589
ERCC-00053_71	-0.104305	-0.2282	-0.0254168	-0.149708	0.00421532	-0.078501	-0.00826884	-0.0638378	Not Detected	Not Detected	Not Detected	Not Detected	Not Detected	Not Detected	Not Detected	Not Detected		Unknown						pos
A_23_P388993	-2.07193	-1.55285	-1.53358	-1.40623	-1.83059	-2.02238	-1.70182	-1.22766	Detected	Detected	Detected	Detected	Detected	Detected	Detected	Detected	ZC3H12C	Homo sapiens zinc finger CCCH-type containing 12C (ZC3H12C), mRNA [NM_033390]	CCTCTGTTCTGTGTATTTCTGTAATGGAATCTTTACAATTCCCAAAACGGTATTTTAGAC	110042272	chr11	110042213	+	FALSE	hs|11q22.3	ENST00000278590	85463	NM_033390	zinc finger CCCH-type containing 12C	chr11:110042213-110042272	GO:0008150|GO:0003674|GO:0004519|GO:0090305|GO:0005575|GO:0046872	NM_033390	THC2600931	Hs.376289
ERCC-00165_60	-0.0877557	-0.0594751	0.0285511	-0.0983698	0.0077548	0.0341983	0.0365097	-0.0619018	Not Detected	Not Detected	Not Detected	Not Detected	Not Detected	Not Detected	Not Detected	Not Detected			CTTAGAGCTTATCGCCATGTCTGTCAACTGTACTGTCATCCTGTAACTGTAGCGTATGTG					pos
A_23_P256632	-0.634129	-0.252035	-1.19779	-0.769549	-0.551807	-1.44814	-0.985843	-0.914795	Detected	Detected	Detected	Detected	Detected	Detected	Detected	Detected	PGGT1B	Homo sapiens protein geranylgeranyltransferase type I, beta subunit (PGGT1B), mRNA [NM_005023]	TGAGCCAGTAATCTTTATACTGGGTTTCAAGAAAATCTTTGTTGAAGTTTGAACCACAAC	114547953	chr5	114547894	-	FALSE	hs|5q22.3	ENST00000419445	5229	NM_005023	protein geranylgeranyltransferase type I, beta subunit	chr5:114547953-114547894	GO:0042277|GO:0004661|GO:0008284|GO:0018344|GO:0008144|GO:0004662|GO:0008270|GO:0034097|GO:0019840|GO:0051771|GO:0045787|GO:0005953	NM_005023	THC2475399	Hs.254006
A_23_P22364	-0.133304	-0.176246	-0.0730596	-0.1746	-0.045753	-0.117748	-0.0524373	-0.121982	Not Detected	Not Detected	Not Detected	Not Detected	Not Detected	Not Detected	Not Detected	Not Detected	GRM7	Homo sapiens glutamate receptor, metabotropic 7 (GRM7), transcript variant 1, mRNA [NM_000844]	CGAAAGTGTACATCATCATTTTCCACCCTGAACTCAATGTCCAGAAACGGAAGCGAAGCT	7721871	chr3	7721812	+	FALSE	hs|3p26.1	ENST00000389336	2917	NM_000844	glutamate receptor, metabotropic 7	chr3:7721812-7721871	GO:0007608|GO:0030424|GO:0005886|GO:0030818|GO:0007605|GO:0014050|GO:0007268|GO:0007196|GO:0007194|GO:0019226|GO:0010855|GO:0030425|GO:0032279|GO:0043198|GO:0045211|GO:0001662|GO:0030534|GO:0001661|GO:0070905|GO:0005938|GO:0051966|GO:0048786|GO:0031279|GO:0005245|GO:0005246|GO:0007614|GO:0005509|GO:0001642|GO:0030165|GO:0043235|GO:0042734|GO:0005887|GO:0008066|GO:0070588|GO:0016021|GO:0016595	NM_000844	NP827303	Hs.660131
A_33_P3412317	1.7154	1.55782	0.113385	0.0942407	1.44698	-0.396735	0.0832081	-1.07931	Not Detected	Not Detected	Not Detected	Not Detected	Not Detected	Not Detected	Not Detected	Not Detected			CCTTTGTGATCTTACATATGGGAGAACTGAGGCACAGAAATAAGTTAGGACATCCAGCAA	114344677	chr2	114344618	+	FALSE	hs|2q13					chr2:114344618-114344677
A_23_P154708	0.495956	-0.173564	0.327526	-0.988124	-0.0442986	-0.642439	-1.50452	-1.34535	Not Detected	Not Detected	Not Detected	Not Detected	Not Detected	Not Detected	Not Detected	Not Detected	HAO1	Homo sapiens hydroxyacid oxidase (glycolate oxidase) 1 (HAO1), mRNA [NM_017545]	CAACGTCATCCCCTGGCAGGCTAAAGTGCTGTATCCTTTAGTAAAATTGGAGGTAGCAAA	7863975	chr20	7863916	-	FALSE	hs|20p12.3	ENST00000378789	54363	NM_017545	hydroxyacid oxidase (glycolate oxidase) 1	chr20:7863975-7863916	GO:0052852|GO:0052853|GO:0005782|GO:0010181|GO:0005102|GO:0044281|GO:0052854|GO:0034641|GO:0046296|GO:0001561|GO:0008891|GO:0003973|GO:0047969|GO:0046487|GO:0006979|GO:0005777	NM_017545	THC2608702	Hs.193640
A_21_P0008147	-0.125132	-0.171813	-0.641586	-0.168732	-0.0435386	-0.119552	-0.0481851	-0.114795	Not Detected	Not Detected	Not Detected	Not Detected	Not Detected	Not Detected	Not Detected	Not Detected	lnc-EPSTI1-3	LNCipedia lincRNA (lnc-EPSTI1-3), lincRNA [lnc-EPSTI1-3:1]	CAAGACACTCTCAAATAGTGCTAATGGAGAAATGAAAGGACACAGCCATTTTCAATAATA	43312703	chr13	43312644	-	FALSE	hs|13q14.11				lnc-EPSTI1-3:1	chr13:43312703-43312644
A_22_P00004664	-0.122428	-0.170294	-0.0679841	-0.166682	-0.0427855	-0.120017	-0.0468599	-0.112707	Not Detected	Not Detected	Not Detected	Not Detected	Not Detected	Not Detected	Not Detected	Not Detected	LOC102724973	PREDICTED: Homo sapiens uncharacterized LOC102724973 (LOC102724973), transcript variant X1, ncRNA [XR_433192]	TCATGAAGAAATTCCACATGAACAGGGCTGTTAAAAGCCAACCCGCCAGAAAGGGTAGAA	100510519	chr15	100510460	+	FALSE	hs|15q26.3		102724973	XR_433192	uncharacterized LOC102724973	chr15:100510460-100510519		XR_433192	THC2542372
A_22_P00000647	-0.119698	-0.168748	-0.0666979	-0.164459	-0.042034	-0.120444	-0.0455551	-0.110503	Not Detected	Not Detected	Not Detected	Not Detected	Not Detected	Not Detected	Not Detected	Not Detected	LOC102724663	Homo sapiens uncharacterized LOC102724663 (LOC102724663), long non-coding RNA [NR_120491]	AGGAATTTAAGTTTTGGATCATTCTTTTGAGAAAGAAAGAAAAGTACCCTTTTAAAAGAG	81676573	chr12	81676514	+	FALSE	hs|12q21.31	ENST00000550138	102724663	NR_120491	uncharacterized LOC102724663	chr12:81676514-81676573		NR_120491	THC2724070	Hs.667264
A_22_P00020384	-0.0443936	-0.445318	0.410637	-0.0456314	0.252708	-0.708923	0.425452	0.179864	Detected	Detected	Detected	Detected	Detected	Detected	Detected	Detected	SYNJ2BP-COX16	Homo sapiens SYNJ2BP-COX16 readthrough (SYNJ2BP-COX16), transcript variant 1, mRNA [NM_001202547]	ATCAAAGACTCCAAGTTTGATGACTGGAAGAATATTCGAGGACCCAGGCCTTGGGAAGAT	70793163	chr14	70793104	-	FALSE	hs|14q24.2	ENST00000555601	100529257	NM_001202547	SYNJ2BP-COX16 readthrough	chr14:70793163-70793104		NM_001202547	THC2611991	Hs.709581
A_32_P210252	1.36105	0.00995365	1.64994	0.40975	1.58377	0.0931845	1.59737	0.506868	Detected	Detected	Detected	Detected	Detected	Detected	Detected	Detected	RPL22	Homo sapiens ribosomal protein L22 (RPL22), mRNA [NM_000983]	TGTCAGTTGTATCTGTTGCTTTTCTCAATGATTCAGGGATACAAGTGGGCTTCTCTCATT	6246415	chr1	6246356	-	FALSE	hs|1p36.31	ENST00000234875	6146	NM_000983	ribosomal protein L22	chr1:6246415-6246356	GO:0005515|GO:0010467|GO:0003735|GO:0046632|GO:0019083|GO:0003723|GO:0006614|GO:0019058|GO:0005634|GO:0006415|GO:0006412|GO:0006413|GO:0005829|GO:0006414|GO:0005737|GO:0000184|GO:0030529|GO:0016032|GO:0022625|GO:0044267|GO:0008201|GO:0005925|GO:0070062	NM_000983	THC2576041	Hs.515329
A_22_P00002385	-0.111582	-0.163898	-0.387693	-0.158068	-0.0396226	-0.121431	-0.0417779	-0.104145	Not Detected	Not Detected	Not Detected	Not Detected	Not Detected	Not Detected	Not Detected	Not Detected			CAGCTTCTTGGGAAGACAGTGAACAATTCTGGGGGTTAAGAACTGTTTTTAAAAGAAAAC	112294283	chr13	112294224	+	FALSE	hs|13q34	ENST00000401043				chr13:112294224-112294283
A_23_P110288	1.36028	0.885543	1.39105	0.457702	1.77608	1.00867	0.693499	0.620998	Not Detected	Not Detected	Not Detected	Detected	Not Detected	Detected	Not Detected	Detected	GSTCD	Homo sapiens glutathione S-transferase, C-terminal domain containing (GSTCD), transcript variant 2, mRNA [NM_024751]	AAGCAGCAACAGTTGAACAACCTTGTCTATGTGGTAACAAATCAGGCCAAACCTGGTGAC	106744199	chr4	106744140	+	FALSE	hs|4q24	ENST00000484843	79807	NM_024751	glutathione S-transferase, C-terminal domain containing	chr4:106744140-106744199	GO:0005515|GO:0008150|GO:0003674|GO:0070062	NM_024751	THC2474171	Hs.161429
A_33_P3356371	2.90272	0.98698	2.6504	1.14965	1.2348	0.489142	1.35638	0.978562	Not Detected	Not Detected	Not Detected	Not Detected	Not Detected	Not Detected	Not Detected	Detected		Homo sapiens cDNA FLJ45867 fis, clone OCBBF3003745. [AK127766]	CAAGGGTCAGATAATTCTCTTCTGTGATAAGTTTTACTAGTTTAGAAGCATACATCCAAG	51388771	chr10	51388712	+	FALSE	hs|10q11.23			AK127766		chr10:51388712-51388771			THC2668151	Hs.689483
A_33_P3359285	-0.103386	-0.159024	-0.0583994	-0.15134	-0.0372503	-0.121952	-0.0381244	-0.970004	Not Detected	Not Detected	Not Detected	Not Detected	Not Detected	Not Detected	Not Detected	Not Detected			CCAGTAGCTCCTGGAAAAAACCTTAAAAAATATTTCCGGCAAATCTGATTTCAGTACATT	32566061	chr9	32566002	-	FALSE	hs|9p21.1					chr9:032566061-032566002
A_22_P00009857	-0.100688	-0.157354	-0.056989	-0.149049	-0.0364203	-0.48818	-0.0369613	-0.0962046	Not Detected	Not Detected	Not Detected	Not Detected	Not Detected	Not Detected	Not Detected	Not Detected	lnc-METTL22-2	LNCipedia lincRNA (lnc-METTL22-2), lincRNA [lnc-METTL22-2:2]	CAGCTAACTGTGCAAAGATGTTAGCCTGATAGTCAAAGCTCTTCCCAGACTCTTATAAAC	8346668	chr16	8346609	+	FALSE	hs|16p13.2				lnc-METTL22-2:2	chr16:8346609-8346668
A_32_P224850	-0.484654	-0.756998	-1.0318	-0.374183	-0.843007	-0.0548058	-0.928408	-0.37063	Detected	Detected	Detected	Detected	Detected	Detected	Detected	Detected	LOC101927764	PREDICTED: Homo sapiens uncharacterized LOC101927764 (LOC101927764), transcript variant X4, ncRNA [XR_425464]	GCAGTATTCCCTTTGGCACCCCCACCCACCTGGAACAAAGCCTGATGTAAAGTCTGGGTG	120480892	chr2	120480833	-	FALSE	hs|2q14.2		101927764	XR_425464	uncharacterized LOC101927764	chr2:120480892-120480833		XR_425464	THC2715283
A_19_P00321739	-0.0953549	-0.805006	-0.0434745	-0.455362	-0.0347233	0.475954	-0.0347956	0.223694	Not Detected	Not Detected	Not Detected	Not Detected	Not Detected	Not Detected	Not Detected	Not Detected	LINC00472	Homo sapiens long intergenic non-protein coding RNA 472 (LINC00472), transcript variant 4, long non-coding RNA [NR_121614]	CGTCCGCGGTCATCGCGGGTGACTTTCTCGACTCGTCGTCAGCCGGGGCCGCAGCGCGGC	72129888	chr6	72129829	-	FALSE	hs|6q13	ENST00000421704	79940	NR_121614	long intergenic non-protein coding RNA 472	chr6:72129888-72129829		NR_121614	THC2670652	Hs.368337
A_33_P3256033	-0.825789	-1.39801	-0.842317	-1.12671	-0.901291	-1.22069	-0.838773	-1.24471	Detected	Detected	Detected	Detected	Detected	Detected	Detected	Detected	CBL	Homo sapiens Cbl proto-oncogene, E3 ubiquitin protein ligase (CBL), mRNA [NM_005188]	CTGATGCTTTCTCCAGAATGAAGAGTCCCAATTTGTATATCAGTGTTAAGAAGAAAACAA	119178525	chr11	119178466	+	FALSE	hs|11q23.3	ENST00000264033	867	NM_005188	Cbl proto-oncogene, E3 ubiquitin protein ligase	chr11:119178466-119178525	GO:0005515|GO:0004842|GO:0017124|GO:0003700|GO:0016567|GO:0005886|GO:0016874|GO:0005634|GO:0016600|GO:0005829|GO:0005737|GO:0007173|GO:0007179|GO:0004871|GO:0006355|GO:0043066|GO:0005509|GO:0042059|GO:0014068|GO:0046875|GO:0008543|GO:0048260|GO:0001784|GO:0008270|GO:0007166	NM_005188	THC2601408	Hs.504096
A_21_P0009051	-0.0897424	-0.868264	-0.0511331	-0.13964	-0.0330031	-0.121867	-0.0323742	-0.0889945	Not Detected	Not Detected	Not Detected	Not Detected	Not Detected	Not Detected	Not Detected	Not Detected	lnc-TK2-4	LNCipedia lincRNA (lnc-TK2-4), lincRNA [lnc-TK2-4:3]	GGGTCTTTTCCCAAAGTGTTTTGAAATGGTATGAAAGAGTGTATTCAGTTAGAAACCTTG	66165645	chr16	66165586	-	FALSE	hs|16q21				lnc-TK2-4:3	chr16:66165645-66165586
A_21_P0001804	-0.0873243	-0.149004	-0.0496578	0.129892	-0.0321283	0.802563	-0.031286	-0.0872944	Not Detected	Not Detected	Not Detected	Not Detected	Not Detected	Not Detected	Not Detected	Not Detected	LOC101930516	PREDICTED: Homo sapiens uncharacterized LOC101930516 (LOC101930516), ncRNA [XR_249063]	GTGTCTGGCATGGTTTTTGCTCTCATTTTGTTGCTTTTATGTTCTTTGATATGGTTAAAC	202591	chr2	202532	+	FALSE	hs|2p25.3		101930516		uncharacterized LOC101930516	chr2:202532-202591		XR_249063	THC2612334	Hs.591591
A_23_P110167	1.73058	0.252469	2.08669	0.291797	1.94057	-0.221963	2.09925	0.42987	Detected	Detected	Detected	Detected	Detected	Detected	Detected	Detected	MGST2	Homo sapiens microsomal glutathione S-transferase 2 (MGST2), transcript variant 1, mRNA [NM_002413]	AATATCTGGACCTCAATATTGCCAAGAAACTGAGGCGGCAATTCTAACTTTTTCTCTTCC	140625315	chr4	140625256	+	FALSE	hs|4q31.1	ENST00000265498	4258	NM_002413	microsomal glutathione S-transferase 2	chr4:140625256-140625315	GO:0019370|GO:0006805|GO:0005886|GO:0010243|GO:0044281|GO:0005635|GO:0043085|GO:0004364|GO:0004464|GO:0043231|GO:0004602|GO:0006750|GO:0005789|GO:0032496|GO:0016021|GO:0008047|GO:0055114	NM_002413	THC2615764	Hs.81874
A_21_P0010069	0.264234	0.190313	-0.814164	0.569553	-0.556536	0.00528668	0.324265	-1.00338	Not Detected	Not Detected	Not Detected	Not Detected	Not Detected	Not Detected	Detected	Detected	lnc-RP11-93B14.6.1-4	LNCipedia lincRNA (lnc-RP11-93B14.6.1-4), lincRNA [lnc-RP11-93B14.6.1-4:1]	AGGAGTCCTACAGTCTCACAGTGCCACCCAGCAGTGCCAACCCAGCAAAGGTCTTGAGAA	61200197	chr20	61199863	-	FALSE	hs|20q13.33				lnc-RP11-93B14.6.1-4:1	chr20:61200197-61199863			THC2751630
A_33_P3378161	-0.0793279	-0.143886	-0.0205535	-0.130096	-0.0294388	-0.120983	-0.0280291	-0.164557	Not Detected	Not Detected	Not Detected	Not Detected	Not Detected	Not Detected	Not Detected	Not Detected	LOC100131066	Homo sapiens cDNA FLJ44027 fis, clone TESTI4026785. [AK126015]	CAGAGGGGGAGTGCAGCCGGCAGCCAAAAAAGAAAAGTAAGAGTTTTATTTATTTGCTGA	92936570	chr5	92936511	+	FALSE	hs|5q15		100131066	AK126015	uncharacterized LOC100131066	chr5:92936511-92936570			THC2638533	Hs.640183
A_22_P00017159	0.672139	-0.142379	-0.0435932	-0.127614	-0.0285199	-0.120646	-0.0269245	-0.0809121	Not Detected	Not Detected	Not Detected	Not Detected	Not Detected	Not Detected	Not Detected	Not Detected	lnc-UBE3C-1	qf49h02.x1 Soares_testis_NHT Homo sapiens cDNA clone IMAGE:1753395 3', mRNA sequence [AI198554]	ACTTCATAAATTGGACACTTCAGAAATGCCACATCTCAGGCTTCTGGGTCAAGTGTGAGC	156851200	chr7	156851141	+	FALSE	hs|7q36.3				lnc-UBE3C-1:1	chr7:156851141-156851200				Hs.335010
A_24_P66932	2.39532	1.33946	2.34025	2.22459	2.76743	1.56896	2.75914	1.88483	Detected	Detected	Detected	Detected	Detected	Detected	Detected	Detected	LOC729080	Homo sapiens glycine cleavage system protein H (aminomethyl carrier) pseudogene (LOC729080), non-coding RNA [NR_033244]	TTTGGGAGATGTTGTTTACTATAGTCTGCCTGAAGTTGGGACAAAATTGAACAAACAAGA	141276021	chr5	141275962	-	FALSE	hs|5q31.3	ENST00000515639	729080	NR_033244	glycine cleavage system protein H (aminomethyl carrier) pseudogene	chr5:141276021-141275962		NR_033244		Hs.730564
A_21_P0014800	-0.0718907	-0.548541	-1.16491	-0.12312	-0.0266826	0.651129	-0.0248122	0.776676	Not Detected	Not Detected	Not Detected	Not Detected	Not Detected	Not Detected	Not Detected	Not Detected	MMP25-AS1	Homo sapiens MMP25 antisense RNA 1 (MMP25-AS1), long non-coding RNA [NR_123723]	TGAGTTTCATGGCCATCTCTAACTAAGGACAGGACATCGATGTCATCTGTAACTTCCGGT	3105763	chr16	3105001	-	FALSE	hs|16p13.3		100507419	NR_123723	MMP25 antisense RNA 1	chr16:3105763-3105001		NR_123723	THC2683505	Hs.715074
A_33_P3389342	-3.60483	-3.14497	-3.49547	-2.75451	-3.45804	-2.39602	-3.43675	-3.10813	Detected	Detected	Detected	Detected	Detected	Detected	Detected	Detected	ARID5A	Homo sapiens AT rich interactive domain 5A (MRF1-like) (ARID5A), mRNA [NM_212481]	TGCCCACCTCCAAGCCCAGGAAACAGTACAAGATGGCTAAGGAGAACAGGGGGGATGATG	97216420	chr2	97216361	+	FALSE	hs|2q11.2	ENST00000467498	10865	NM_212481	AT rich interactive domain 5A (MRF1-like)	chr2:97216361-97216420	GO:0005515|GO:0005667|GO:0006357|GO:0044212|GO:0005730|GO:0005634|GO:0003677|GO:0035066|GO:0006351|GO:0002062|GO:0045944|GO:0003682|GO:0005654|GO:0045892|GO:0008134	NM_212481	THC2627646	Hs.920
A_24_P133905	-4.79976	-4.67465	-4.42689	-4.07061	-4.93879	-3.82053	-4.63004	-5.63984	Not Detected	Not Detected	Detected	Not Detected	Not Detected	Detected	Not Detected	Not Detected	CCL23	Homo sapiens chemokine (C-C motif) ligand 23 (CCL23), transcript variant CKbeta8, mRNA [NM_005064]	TTTTAAAGAAGCATTTATTCTTGTGTTCTGGATTTAGAGCAATTCATCTAATAAACAGTT	34340165	chr17	34340106	-	FALSE	hs|17q12	ENST00000610342	6368	NM_005064	chemokine (C-C motif) ligand 23	chr17:34340165-34340106	GO:0008009|GO:0008285|GO:0006874|GO:0007267|GO:0005576|GO:0005615|GO:0002548|GO:0031726|GO:0007165|GO:0006955|GO:0006954|GO:0006935|GO:0007186|GO:2001264|GO:0008201	NM_005064	THC2484167	Hs.169191
A_24_P943894	0.848979	-0.134387	0.118021	1.24861	1.18444	-0.11827	0.163971	0.575011	Not Detected	Not Detected	Not Detected	Not Detected	Not Detected	Not Detected	Not Detected	Not Detected	SCUBE3	Homo sapiens signal peptide, CUB domain, EGF-like 3 (SCUBE3), transcript variant 1, mRNA [NM_152753]	GCCCTTAATCCAAGTGTTGCCTATAAAATTATTTTCTGTTTTCTCACTCTAGTTCCCCCA	35218435	chr6	35218376	+	FALSE	hs|6p21.31	ENST00000274938	222663	NM_152753	signal peptide, CUB domain, EGF-like 3	chr6:35218376-35218435	GO:0005515|GO:0009986|GO:0005509|GO:0051260|GO:0005576|GO:0051291	NM_152753	THC2472231	Hs.12923
A_22_P00015322	0.625956	-0.132791	0.140543	0.291156	-0.0228657	0.243959	-0.0206921	-0.831273	Not Detected	Not Detected	Not Detected	Not Detected	Not Detected	Not Detected	Not Detected	Not Detected			ACTCTTCTGAATGGACAAAGGGAGAATATGGGAGGGAACAACATGGGAATATAAGTCAGA	140235246	chr2	140235187	+	FALSE	hs|2q22.1	ENST00000421326				chr2:140235187-140235246			THC2659503
A_33_P3247659	-1.45236	-1.01118	-0.485201	-1.05813	-1.01887	-1.35651	-1.28601	-0.551955	Detected	Detected	Detected	Detected	Detected	Detected	Detected	Detected	TMEM87A	Homo sapiens transmembrane protein 87A (TMEM87A), transcript variant 2, mRNA [NM_001110503]	CTGGGAAATATCAAACATCATCAAAATTGTTCCAGAACTGCAGTGAACTCTTTAAAACAC	42556349	chr15	42556290	-	FALSE	hs|15q15.1	ENST00000307216	25963	NM_001110503	transmembrane protein 87A	chr15:42556349-42556290	GO:0016021	NM_001110503	THC2683549	Hs.744941
A_33_P3401482	-0.0570507	-0.129858	-0.0310497	-0.109068	-0.0209094	-0.116402	-0.0186846	-0.0700929	Not Detected	Not Detected	Not Detected	Not Detected	Not Detected	Not Detected	Not Detected	Not Detected		Homo sapiens cDNA FLJ43955 fis, clone TESTI4015646. [AK125943]	ATCGGTTACAGGAGATGAACACAAGGCTCGATTCTCCTGTTAAACTTGACTGTCACCAAC	157408510	chr7	157408451	+	FALSE	hs|7q36.3			AK125943		chr7:157408451-157408510			THC2625943	Hs.590584
ERCC-00062_278	0.0785882	0.0372845	0.0637428	-0.100809	-0.235004	-0.308161	0.0992891	-0.0323842	Not Detected	Not Detected	Not Detected	Not Detected	Not Detected	Not Detected	Not Detected	Not Detected		Unknown						pos
A_23_P320739	-0.650471	-2.08553	-0.674172	-1.70763	-0.370738	-2.03037	-0.523453	-1.69996	Detected	Detected	Detected	Detected	Detected	Detected	Detected	Detected	MEF2C	Homo sapiens myocyte enhancer factor 2C (MEF2C), transcript variant 1, mRNA [NM_002397]	GAAAAATGTGAAAGACTGGGTGCTAGACAAGAAGGAAGCAGGTAAAGGGATAGTTGCTTT	88016876	chr5	88016817	-	FALSE	hs|5q14.3	ENST00000510942	4208	NM_002397	myocyte enhancer factor 2C	chr5:88016876-88016817	GO:0005515|GO:0003700|GO:0000983|GO:0006366|GO:0000981|GO:0003139|GO:0003185|GO:0003138|GO:0001947|GO:0007507|GO:0002756|GO:0014033|GO:0002062|GO:0000165|GO:0002755|GO:0007611|GO:0002467|GO:0014902|GO:0030501|GO:0000977|GO:0034134|GO:0001205|GO:0000122|GO:0007521|GO:0002224|GO:0000978|GO:0001649|GO:0001958|GO:0007517|GO:0007519|GO:0002931|GO:0010694|GO:0000980|GO:0005654|GO:0001782|GO:0030890|GO:…	NM_002397	THC2465936	Hs.649965
A_23_P109034	-0.927569	0.235291	-1.18641	0.645738	-1.39786	0.916415	-1.19916	0.80584	Detected	Detected	Detected	Detected	Detected	Detected	Detected	Detected	SDC4	Homo sapiens syndecan 4 (SDC4), mRNA [NM_002999]	CCTGGTGCCTTCTGATGGGGCTGGAATAGTTGAGGTGGATGGTTCTACCCTTTCTGCCTT	43954637	chr20	43954578	-	FALSE	hs|20q13.12	ENST00000372733	6385	NM_002999	syndecan 4	chr20:43954637-43954578	GO:0005515|GO:0001657|GO:0007603|GO:0005886|GO:0044281|GO:0051894|GO:0030198|GO:0005080|GO:0045860|GO:0001968|GO:0030204|GO:0030203|GO:0070062|GO:0043202|GO:0009986|GO:0005975|GO:0005796|GO:0006027|GO:0001523|GO:0006024|GO:0008150|GO:0005887|GO:0051496|GO:0009405|GO:0043034|GO:0045121|GO:0005925|GO:0070053	NM_002999	THC2778099	Hs.632267
A_23_P95302	2.81553	2.0577	2.49223	2.36584	3.09036	2.16148	2.57884	2.5778	Detected	Detected	Detected	Detected	Detected	Detected	Detected	Detected	RFC5	Homo sapiens replication factor C (activator 1) 5, 36.5kDa (RFC5), transcript variant 2, mRNA [NM_181578]	AAGTAAGGTTGAGCCTGACTGTAAACCTAGAACTGCGGAAGGACTGGGACTTTTGTACAA	118469833	chr12	118469774	+	FALSE	hs|12q24.23	ENST00000392542	5985	NM_181578	replication factor C (activator 1) 5, 36.5kDa	chr12:118469774-118469833	GO:0005515|GO:0003689|GO:0005634|GO:0005524|GO:0006260|GO:0006261|GO:0006271|GO:0006281|GO:0000723|GO:0006283|GO:0000722|GO:0006297|GO:0005654|GO:0005663|GO:0006289|GO:0019899|GO:0000278|GO:0032201	NM_181578	THC2466290	Hs.731908
ETG10_13482	-0.0478666	-0.113222	-0.0248506	-0.0930991	-0.0115538	-0.0841681	-0.0180947	-0.0464838	Not Detected	Not Detected	Not Detected	Not Detected	Not Detected	Not Detected	Not Detected	Not Detected		Unknown						pos
A_23_P149200	4.32205	3.83443	3.76041	3.53614	3.88486	4.46049	3.74486	3.14364	Detected	Detected	Detected	Detected	Detected	Detected	Detected	Detected	CDC20	Homo sapiens cell division cycle 20 (CDC20), mRNA [NM_001255]	GGTAATGATAACTTGGTCAATGTGTGGCCTAGTGCTCCTGGAGAGGGTGGCTGGGTTCCT	43826596	chr1	43826537	+	FALSE	hs|1p34.2	ENST00000372462	991	NM_001255	cell division cycle 20	chr1:43826537-43826596	GO:0005515|GO:0007094|GO:0090129|GO:0008284|GO:0048471|GO:0016567|GO:0005634|GO:0031145|GO:0005829|GO:0051488|GO:0005737|GO:0031915|GO:0005680|GO:0005813|GO:0005819|GO:0051437|GO:0051436|GO:0008022|GO:0051439|GO:0040020|GO:0007067|GO:0007049|GO:0000922|GO:0050773|GO:0005654|GO:0000278|GO:0019899|GO:0051301	NM_001255	THC2711835	Hs.524947
A_23_P202860	0.553693	0.337947	1.31788	0.319345	0.802175	-0.0142957	1.35619	0.348069	Detected	Detected	Detected	Detected	Detected	Detected	Detected	Detected	CYP2R1	Homo sapiens cytochrome P450, family 2, subfamily R, polypeptide 1 (CYP2R1), mRNA [NM_024514]	CTCATCTGTGCTGAAAGACGCTGAAACTGCCTGGGATGTTTTCGGGAACAAGAATGTATA	14899691	chr11	14899632	-	FALSE	hs|11p15.2	ENST00000525015	120227	NM_024514	cytochrome P450, family 2, subfamily R, polypeptide 1	chr11:14899691-14899632	GO:0006805|GO:0005506|GO:0030343|GO:0042359|GO:0008395|GO:0044281|GO:0006082|GO:0043231|GO:0005737|GO:0019825|GO:0042738|GO:0006766|GO:0005789|GO:0016712|GO:0008202|GO:0055114|GO:0020037	NM_024514	THC2493601	Hs.371427
A_23_P78134	-0.0981187	-0.349168	-0.0108175	0.0734882	-0.0966015	-0.0897514	0.0596485	0.128595	Detected	Detected	Detected	Detected	Detected	Detected	Detected	Detected	EMC6	Homo sapiens ER membrane protein complex subunit 6 (EMC6), transcript variant 1, mRNA [NM_001014764]	GACGTTCCTCTACGGCATGGTGCACGTCTACTGAAATGGGGGCCCGGGGGACTTTTTTAA	3572799	chr17	3572740	+	FALSE	hs|17p13.2	ENST00000248378	83460	NM_001014764	ER membrane protein complex subunit 6	chr17:3572740-3572799	GO:0072546|GO:0005515|GO:0030176|GO:0016021|GO:0000045	NM_001014764	THC2541356	Hs.30011
A_22_P00000279	-0.0368767	-0.0630073	0.655323	0.563624	1.4261	1.10797	1.76585	0.189466	Not Detected	Not Detected	Not Detected	Not Detected	Not Detected	Not Detected	Not Detected	Not Detected	lnc-AC008394.1-1	LNCipedia lincRNA (lnc-AC008394.1-1), lincRNA [lnc-AC008394.1-1:1]	TGGAGAGTGAATAGTCAACCTTCTGAAAACAGTGTACACCACCGGAAGGGCAAGAAAAAA	86370060	chr5	86370001	-	FALSE	hs|5q14.3				lnc-AC008394.1-1:1	chr5:86370060-86370001
A_23_P314584	-2.74914	-2.71187	-3.30872	-2.46645	-3.16339	-2.15587	-3.25594	-2.49465	Detected	Detected	Detected	Detected	Detected	Detected	Detected	Detected	MAPKAPK3	Homo sapiens mitogen-activated protein kinase-activated protein kinase 3 (MAPKAPK3), transcript variant 3, mRNA [NM_004635]	AGTGGCTGGTTGGGAGCAGAGCTAAGTGGCTTCCCATTAACCTGAGGTCTCTTTCTTTAC	50686423	chr3	50686364	+	FALSE	hs|3p21.2	ENST00000357955	7867	NM_004635	mitogen-activated protein kinase-activated protein kinase 3	chr3:50686364-50686423	GO:0005515|GO:0034142|GO:0005634|GO:0007265|GO:0051403|GO:0005829|GO:0002756|GO:0000187|GO:0005737|GO:0018105|GO:0002755|GO:0032496|GO:0034097|GO:0034138|GO:0004708|GO:0048010|GO:0048011|GO:0031965|GO:0038124|GO:0038123|GO:0034134|GO:0006950|GO:0002224|GO:0005524|GO:0007165|GO:0044351|GO:0004674|GO:0045087|GO:0035666|GO:0005654|GO:0034166|GO:0034146|GO:0034162	NM_004635	THC2468813	Hs.234521
A_21_P0010380	-0.330012	-0.115455	-1.08406	-0.0859398	0.336809	-0.106806	-0.648585	-0.0592682	Not Detected	Not Detected	Not Detected	Not Detected	Not Detected	Not Detected	Not Detected	Not Detected			CAAAAGCATAACTGTGCATTCAATATTCATAGAAAGGGTCTGTGTGTGGTAGGAAAGAGA	34604193	chr22	34604134	-	FALSE	hs|22q12.3	ENST00000450365				chr22:34604193-34604134
A_21_P0008952	-0.0307327	-0.114351	-0.0116004	-0.0840348	-0.00855393	-0.105685	0.560769	-0.0585062	Not Detected	Not Detected	Not Detected	Not Detected	Not Detected	Not Detected	Not Detected	Not Detected	lnc-SETD6-4	LNCipedia lincRNA (lnc-SETD6-4), lincRNA [lnc-SETD6-4:1]	GTATGAAGGAGATCACAATATTTCTATTGAATATCTAAATAATCTAAGGCTTCTAGAGAT	60855662	chr16	60855603	+	FALSE	hs|16q21				lnc-SETD6-4:1	chr16:60855603-60855662
A_23_P160729	-0.476984	-0.677615	-0.392666	-0.916938	-0.660132	-0.798943	-0.490209	-0.825505	Detected	Detected	Detected	Detected	Detected	Detected	Detected	Detected	AP4B1	Homo sapiens adaptor-related protein complex 4, beta 1 subunit (AP4B1), transcript variant 1, mRNA [NM_006594]	TGCTGATTATTTTGAGAAAACTTGGCTTAGCCTTAAAGTTGCTCATCAGCAAGTGTTGCC	114438026	chr1	114437967	-	FALSE	hs|1p13.2	ENST00000462591	10717	NM_006594	adaptor-related protein complex 4, beta 1 subunit	chr1:114438026-114437967	GO:0005802|GO:0005215|GO:0030131|GO:0005905|GO:0008565|GO:0016192|GO:0006886	NM_006594	THC2509560	Hs.515048
A_33_P3388491	1.02755	0.550137	0.782316	0.327406	0.639925	0.647587	0.680378	0.205988	Detected	Detected	Detected	Detected	Detected	Detected	Detected	Detected	PQLC2	Homo sapiens PQ loop repeat containing 2 (PQLC2), transcript variant 1, mRNA [NM_001040125]	ACCGAGATCGTGCCACTGTACTCCAGCCTGGGTGACAGAGTGAGACTCCGTCTCAAAAAA	19655756	chr1	19655697	+	FALSE	hs|1p36.13	ENST00000375153	54896	NM_001040125	PQ loop repeat containing 2	chr1:19655697-19655756	GO:0031301|GO:0015181|GO:0015174|GO:0015809|GO:0005765|GO:0080144|GO:0043231|GO:0015819|GO:0015189	NM_001040125	NP1164964	Hs.647620
A_21_P0011926	-0.0249769	-0.111304	0.922888	-0.264112	-0.00537181	-0.102304	-0.00429201	-0.0564859	Not Detected	Not Detected	Not Detected	Not Detected	Not Detected	Not Detected	Not Detected	Not Detected	XLOC_l2_008086	BROAD Institute lincRNA (XLOC_l2_008086), lincRNA [TCONS_l2_00014653]	AACTATGTTGGGCCCTTTCTGCTCACAAATCTACTCCAAGCTTTTCAGTCTGAAAACCCA	74639814	chr2	74622413	-	FALSE	hs|2p13.1					chr2:74639814-74622413
A_23_P131866	2.32282	2.20379	2.30401	2.48211	2.53849	2.55918	2.28846	2.57511	Detected	Detected	Detected	Detected	Detected	Detected	Detected	Detected	AURKA	Homo sapiens aurora kinase A (AURKA), transcript variant 1, mRNA [NM_198433]	CTGCCATATAACCTGACAGGAACATGCTACTGAAGTTTATTTTACCATTGACTGCTGCCC	54945179	chr20	54945120	-	FALSE	hs|20q13.2	ENST00000347343	6790	NM_198433	aurora kinase A	chr20:54945179-54945120	GO:0005515|GO:0072686|GO:0072687|GO:0051642|GO:0046777|GO:0071539|GO:0031625|GO:0000780|GO:0005813|GO:0032465|GO:0019901|GO:0005819|GO:1900195|GO:0030496|GO:0045840|GO:0046605|GO:0035174|GO:0045120|GO:0000278|GO:0051301|GO:0032091|GO:0043146|GO:0048471|GO:0007100|GO:0032436|GO:0005634|GO:0051233|GO:0031145|GO:0005829|GO:0007057|GO:0031647|GO:0009948|GO:0000086|GO:0015630|GO:0043203|GO:0005876|GO:…	NM_198433	THC2603262	Hs.250822
A_24_P251221	-1.35663	-1.97237	-1.37212	-1.22491	-1.49024	-0.888535	-1.33431	-1.1497	Detected	Detected	Detected	Detected	Detected	Detected	Detected	Detected	PPP2R5A	Homo sapiens protein phosphatase 2, regulatory subunit B', alpha (PPP2R5A), transcript variant 1, mRNA [NM_006243]	TGAATTCTTCTTTGATTGTGTTGCACATAGATATGGTAGTCTGCTCTGTATATTTTTCCC	212534474	chr1	212534415	+	FALSE	hs|1q32.3	ENST00000261461	5525	NM_006243	protein phosphatase 2, regulatory subunit B', alpha	chr1:212534415-212534474	GO:0005515|GO:0030018|GO:0008601|GO:0035307|GO:0090219|GO:0000159|GO:0005634|GO:0031430|GO:0007165|GO:0005737|GO:0016020|GO:0090005|GO:0019900|GO:0000775	NM_006243	THC2468761	Hs.744012
A_22_P00023694	-0.0197123	-0.108519	-0.00187032	-0.0736303	-0.00204383	-0.0986989	-0.0016005	-0.0547305	Not Detected	Not Detected	Not Detected	Not Detected	Not Detected	Not Detected	Not Detected	Not Detected	lnc-TGFB3-1	LNCipedia lincRNA (lnc-TGFB3-1), lincRNA [lnc-TGFB3-1:2]	AAGACCTAAGGGCAGGGAAAATCTCCCAGTATCGGATGAGACCTTAATAAACCCTACAAG	76280908	chr14	76280849	-	FALSE	hs|14q24.3				lnc-TGFB3-1:2	chr14:76280908-76280849
A_32_P61495	-2.87001	-2.95518	-3.5623	-3.90175	-2.18272	-4.03287	-2.13807	-2.78314	Not Detected	Not Detected	Not Detected	Not Detected	Not Detected	Not Detected	Not Detected	Not Detected	FHAD1	Homo sapiens forkhead-associated (FHA) phosphopeptide binding domain 1 (FHAD1), mRNA [NM_052929]	AAAGTGTCCATTGAGATGTACCAGTCGCAGGTGGCAAAGCTGGAGGATGATATCTACAAA	15708590	chr1	15708531	+	FALSE	hs|1p36.21	ENST00000495195	114827	NM_052929	forkhead-associated (FHA) phosphopeptide binding domain 1	chr1:15708531-15708590		NM_052929	THC2511381	Hs.659997
A_33_P3381186	-0.0161426	-0.10682	0.00119014	-0.0705452	8.66766e-05	-0.0961953	0.000271535	-0.0537131	Not Detected	Not Detected	Not Detected	Not Detected	Not Detected	Not Detected	Not Detected	Not Detected	SLC5A8	Homo sapiens solute carrier family 5 (sodium/monocarboxylate cotransporter), member 8 (SLC5A8), mRNA [NM_145913]	GCTCCATGGAGTTAGATGACTACACTTAATGCTATTAAGTTGAACTTTTGAATGTCAACT	101550087	chr12	101550028	-	FALSE	hs|12q23.1	ENST00000536262	160728	NM_145913	solute carrier family 5 (sodium/monocarboxylate cotransporter), member 8	chr12:101550087-101550028	GO:0016324|GO:0005886|GO:0006915|GO:0016021|GO:0006814|GO:0055085|GO:0070062|GO:0015293|GO:0006811	NM_145913	THC2474391	Hs.444536
ERCC-00067_104	-0.14914	-0.144363	-0.00392508	-0.053845	0.0376892	-0.0317955	-0.0972536	-0.0936618	Not Detected	Not Detected	Not Detected	Not Detected	Not Detected	Not Detected	Not Detected	Not Detected			ACGACAAATTACCGAGGGAGGCACTTATGAGTTATCTTCGCTGTGATATCTCCTTCGACT					pos
A_21_P0014344	3.86853	3.77908	4.35074	4.23145	4.3406	4.30382	4.35729	3.83066	Not Detected	Not Detected	Not Detected	Not Detected	Not Detected	Not Detected	Not Detected	Not Detected	CCDC144NL-AS1	PREDICTED: Homo sapiens uncharacterized LOC102724783 (LOC102724783), ncRNA [XR_424802]	CGTGATTAGCCTTCTTCAGCATATGTAAAATGATGTCTGCTTTTCTTCTCTATTTGTCAT	20833138	chr17	20833079	+	FALSE	hs|17p11.2		440416	XR_424802	CCDC144NL antisense RNA 1	chr17:20833079-20833138		XR_424802	THC2527306	Hs.661076
A_19_P00321556	-0.0113266	-0.104647	0.00609456	-0.0662889	0.00349801	-0.0922707	0.00297189	-0.0669923	Not Detected	Not Detected	Not Detected	Not Detected	Not Detected	Not Detected	Not Detected	Not Detected	LINC01204	Homo sapiens long intergenic non-protein coding RNA 1204 (LINC01204), transcript variant 2, long non-coding RNA [NR_104645]	ACATGGTAAAAAGGTACTCTTTGCTATGCAAAATCTAGCCATCTAGCATTGCTGTGGCCC	45381448	chrX	45381389	+	FALSE	hs|Xp11.3	ENST00000435394	101927528		long intergenic non-protein coding RNA 1204	chrX:45381389-45381448		NR_104645	THC2611420	Hs.550772
A_22_P00008912	3.52419	2.33379	2.12612	3.34554	2.48375	2.69256	1.78536	2.03868	Not Detected	Not Detected	Detected	Not Detected	Not Detected	Detected	Detected	Detected	LOC101928100	Homo sapiens uncharacterized LOC101928100 (LOC101928100), long non-coding RNA [NR_120430]	ATAATATATTGGCTGACAACCAAGCTATGCAATTCACAAGGGCAATCCCTAGGAAATGGG	10551102	chr12	10551043	+	FALSE	hs|12p13.2		101928100	NR_120430	uncharacterized LOC101928100	chr12:10551043-10551102		NR_120430	THC2615101	Hs.638425
A_24_P11061	3.41318	3.59573	3.31312	3.54565	3.45696	3.86935	3.21033	3.60283	Detected	Detected	Detected	Detected	Detected	Detected	Detected	Detected	CSAG1	Homo sapiens chondrosarcoma associated gene 1 (CSAG1), transcript variant a, mRNA [NM_153478]	ACTATCCAGCCACTCTGACCAGCCGAACCAGGAACTCAATCAAAATGCGCCACAGCAGGA	151909312	chrX	151909253	+	FALSE	hs|Xq28	ENST00000452779	158511	NM_153478	chondrosarcoma associated gene 1	chrX:151909253-151909312		NM_153478	NP1166054	Hs.423718
A_21_P0004306	-1.05842	-0.10281	0.535494	-0.0624788	-1.54798	-2.48886	0.304048	-1.15053	Not Detected	Not Detected	Not Detected	Not Detected	Not Detected	Not Detected	Not Detected	Not Detected	lnc-IGIP-1	LNCipedia lincRNA (lnc-IGIP-1), lincRNA [lnc-IGIP-1:1]	TCGTGGAGGGGTCAGCAAGGCTCCCTGGAGGGGTCTGAAAGACAGAATAGAAATAAGTGA	139531764	chr5	139531705	+	FALSE	hs|5q31.3				lnc-IGIP-1:1	chr5:139531705-139531764
A_22_P00014322	-0.00563646	-0.102281	-0.903757	1.08137	0.00799033	-0.0868516	0.00647744	-0.86754	Not Detected	Not Detected	Not Detected	Not Detected	Not Detected	Not Detected	Not Detected	Not Detected	lnc-SERPINB8-3	LNCipedia lincRNA (lnc-SERPINB8-3), lincRNA [lnc-SERPINB8-3:1]	CTTCTGAACAAATATTACTGGCAAAAAGCAAGGTGAGGAGGTGGAGATGGGGAATAAGAA	63533218	chr18	63533159	+	FALSE	hs|18q22.1				lnc-SERPINB8-3:1	chr18:63533159-63533218
A_22_P00009971	-0.00430116	-0.101753	0.0138435	-0.0602675	0.00911905	-0.0854151	0.00737722	-0.0485785	Not Detected	Not Detected	Not Detected	Not Detected	Not Detected	Not Detected	Not Detected	Not Detected	lnc-MKI67IP-6	Q8N2W3_HUMAN (Q8N2W3) FAM78A protein (Fragment), partial (5%) [THC2628255]	TGGGAAAAGCTGATGGGTCTCGATAGGATCGGGATTTCTGGTTTCAAGGTTTAACGTTGT	124782413	chr2	124782354	-	FALSE	hs|2q14.3				lnc-MKI67IP-6:1	chr2:124782413-124782354			THC2628255
A_23_P148327	-0.002995	-0.101284	-0.574069	-0.309343	0.010237	-0.255253	0.0082366	-0.0509859	Not Detected	Not Detected	Not Detected	Not Detected	Not Detected	Not Detected	Not Detected	Not Detected	CACNA1F	Homo sapiens calcium channel, voltage-dependent, L type, alpha 1F subunit (CACNA1F), transcript variant 1, mRNA [NM_005183]	CTGTGCTTATCTCAGAGGGTCTGGGCCTCTTTGCTCGAGACCCACGTTTCGTGGCCCTGG	49062077	chrX	49061770	-	FALSE	hs|Xp11.23	ENST00000376265	778	NM_005183	calcium channel, voltage-dependent, L type, alpha 1F subunit	chrX:49062077-49061770	GO:0086010|GO:0060041|GO:0005245|GO:0050856|GO:0006874|GO:0008331|GO:0007409|GO:0005891|GO:0046872|GO:0048813|GO:0070509|GO:0050908|GO:0070588|GO:0043204|GO:0034765|GO:0016021|GO:0043029|GO:0007601|GO:0001750	NM_005183	NP107309	Hs.632799
A_33_P3240492	2.37754	2.20479	2.78033	2.5244	2.31366	3.17018	2.54352	2.00545	Not Detected	Not Detected	Not Detected	Not Detected	Not Detected	Not Detected	Not Detected	Not Detected	PHYHIPL	Homo sapiens phytanoyl-CoA 2-hydroxylase interacting protein-like (PHYHIPL), transcript variant 1, mRNA [NM_032439]	ATCATGCTCTTTTCCATACATCAACATAAACAGTCTTTGGATACTAAATAAACTTTCCCT	61007050	chr10	61006991	+	FALSE	hs|10q21.1	ENST00000373880	84457	NM_032439	phytanoyl-CoA 2-hydroxylase interacting protein-like	chr10:61006991-61007050	GO:0005739|GO:0005737	NM_032439	THC2467717	Hs.499704
A_23_P416212	1.9869	0.892589	0.213297	0.462593	-0.674496	-0.42991	-0.928515	1.85553	Not Detected	Not Detected	Not Detected	Not Detected	Not Detected	Not Detected	Not Detected	Detected	HSPB9	Homo sapiens heat shock protein, alpha-crystallin-related, B9 (HSPB9), mRNA [NM_033194]	AGTTACCGCATGTCACAGAAGGTGCACCGGAAAATGCTCCCGTCCAACCTGAGTCCTACC	40275207	chr17	40275148	+	FALSE	hs|17q21.2	ENST00000565659	94086	NM_033194	heat shock protein, alpha-crystallin-related, B9	chr17:40275148-40275207	GO:0005515|GO:0005737|GO:0005634	NM_033194	THC2634040	Hs.620611
A_33_P3395513	0.000676765	-0.100096	-1.02543	-0.0564219	0.0136314	-0.0797594	-0.348455	-0.310426	Not Detected	Not Detected	Not Detected	Not Detected	Not Detected	Not Detected	Not Detected	Not Detected	NRG2	Homo sapiens cDNA FLJ42513 fis, clone BRACE2046295, highly similar to Pro-neuregulin-2, membrane-bound isoform precursor. [AK124504]	AAAGGACATTATTAATAGTTACACTGGAACATCAAGAACAAACAGGCAGCCGGGCGCGGT	139230918	chr5	139230859	-	FALSE	hs|5q31.2		9542	AK124504	neuregulin 2	chr5:139230918-139230859	GO:0048011|GO:0005886|GO:0048015|GO:0005102|GO:0005576|GO:0048513|GO:0009790|GO:0005615|GO:0035556|GO:0007165|GO:0007173|GO:0008543|GO:0045087|GO:0016021|GO:0008083|GO:0038095		THC2517026
A_22_P00021489	0.00156711	-0.0997452	0.0212396	-0.0556078	0.0147567	-0.0782705	0.0116502	-0.0506294	Not Detected	Not Detected	Not Detected	Not Detected	Not Detected	Not Detected	Not Detected	Not Detected	lnc-ATP11B-4	DA230376 BRAWH3 Homo sapiens cDNA clone BRAWH3025255 5', mRNA sequence [DA230376]	GTCCTCCATGAGAACAAATCTAATTAGAACAAATCCCAGTCCTTTACAAATACTGTAGAC	182205948	chr3	182205889	+	FALSE	hs|3q26.33				lnc-ATP11B-4:1	chr3:182205889-182205948				Hs.581641
A_33_P3377911	0.990186	1.15473	1.28804	0.156165	-1.36976	0.812953	-1.43028	-0.894456	Not Detected	Not Detected	Not Detected	Not Detected	Not Detected	Not Detected	Not Detected	Not Detected		microRNA 29b-1 [Source:HGNC Symbol;Acc:HGNC:31619] [ENST00000432045]	AAACCCCAGGGGAAGTGACCTTAAGCCAGTTTGCTGGCTTTTCATGTCACAGAAAACAAT	130565591	chr7	130565532	-	FALSE	hs|7q32.3	ENST00000432045				chr7:130565591-130565532			THC2499144
A_22_P00017015	0.00363011	-0.0991676	0.453556	-0.0541377	0.0170073	-0.0753722	-0.305033	-0.367502	Not Detected	Not Detected	Not Detected	Not Detected	Not Detected	Not Detected	Not Detected	Not Detected	lnc-TTC35-3	BX111153 Soares_NFL_T_GBC_S1 Homo sapiens cDNA clone IMAGp998I074001, mRNA sequence [BX111153]	CCCATTCTTTGGGGGAAGGTAGCAATTTCCAGTAATTGGGAGTATCTCAGAGGAATCTAA	109271713	chr8	109271654	+	FALSE	hs|8q23.1				lnc-TTC35-3:1	chr8:109271654-109271713			THC2671566	Hs.128689
A_21_P0012638	-1.05874	-0.0989225	-0.545145	-0.0534811	0.296195	0.10686	0.0141596	0.86114	Not Detected	Not Detected	Not Detected	Not Detected	Not Detected	Not Detected	Not Detected	Not Detected	XLOC_l2_010963	BROAD Institute lincRNA (XLOC_l2_010963), lincRNA [TCONS_l2_00020917]	GAAGCATGCAGACTGGAGATACTATGAACTCTGATCACATAAATGAAGGATTCACTGTAC	183956659	chr4	183956600	+	FALSE	hs|4q35.1					chr4:183956600-183956659
A_33_P3280700	-2.73172	-0.179896	-2.81094	-1.63068	-2.8037	-1.06225	-2.57947	-1.3911	Not Detected	Not Detected	Not Detected	Not Detected	Not Detected	Not Detected	Not Detected	Not Detected	GPR157	Homo sapiens G protein-coupled receptor 157 (GPR157), mRNA [NM_024980]	CAAGCCAGGAGAATCTCAGGAATCCCAAGGGACCCCAGGGGAACTTCCAAGCACCTGAGC	9164535	chr1	9164476	-	FALSE	hs|1p36.23	ENST00000377411	80045	NM_024980	G protein-coupled receptor 157	chr1:9164535-9164476	GO:0007186|GO:0005886|GO:0004930|GO:0016021	NM_024980	NP1242885	Hs.632367
A_23_P74059	0.00616528	-0.0985182	0.0282556	-0.0523372	0.0203723	-0.0709801	0.0157858	-1.15502	Not Detected	Not Detected	Not Detected	Not Detected	Not Detected	Not Detected	Not Detected	Not Detected	NPPA	Homo sapiens natriuretic peptide A (NPPA), mRNA [NM_006172]	AGCTGCAGCTTCCTGTCAACACTTCTCACATCTTATGCTAACTGTAGATAAAGTGGTTTG	11905940	chr1	11905881	-	FALSE	hs|1p36.22	ENST00000610706	4878	NM_006172	natriuretic peptide A	chr1:11905940-11905881	GO:0010467|GO:0030308|GO:0048471|GO:0006367|GO:0005634|GO:0051428|GO:0005615|GO:0042629|GO:0050880|GO:0060372|GO:0007218|GO:0060452|GO:0014898|GO:0005184|GO:0003085|GO:0001666|GO:0032868|GO:0007565|GO:0005102|GO:0005576|GO:0035994|GO:0006182|GO:0008217|GO:0071855|GO:0010460|GO:0071260|GO:0007168	NM_006172	THC2557228	Hs.75640
A_21_P0010652	0.0070146	-0.0983512	-0.855023	-0.0518536	0.0214948	-0.0694891	0.0165856	-0.0510349	Not Detected	Not Detected	Not Detected	Not Detected	Not Detected	Not Detected	Not Detected	Not Detected	XLOC_l2_001097	BROAD Institute lincRNA (XLOC_l2_001097), lincRNA [TCONS_l2_00001506]	GAAGTCAGCAATCAATCTGAAAAGGTAACTAAAATGGCACTTATAAGAACCATAGATTGG	146853630	chr1	146853571	-	FALSE	hs|1q21.1					chr1:146853630-146853571
A_23_P106145	-0.306256	0.772358	-0.199953	0.730999	-0.000343318	0.796001	-0.142503	0.732843	Detected	Detected	Detected	Detected	Detected	Detected	Detected	Detected	ERO1L	ERO1-like (S. cerevisiae) [Source:HGNC Symbol;Acc:HGNC:13280] [ENST00000555069]	ATTGTGTTGGTTGTTTTAAATGTCGTCTGTGGGGAAAGCTTCAGACTCAGGGTTTGGGCA	53113136	chr14	53112990	-	FALSE	hs|14q22.1	ENST00000555069	30001	GQ129372	ERO1-like (S. cerevisiae)	chr14:53113136-53112990	GO:0005515|GO:0034976|GO:0005783|GO:0015035|GO:0022417|GO:0030968|GO:0043231|GO:0009266|GO:0006457|GO:0030198|GO:0016671|GO:0051209|GO:0003756|GO:0019471|GO:0016020|GO:0070059|GO:0050873|GO:0016491|GO:0005789|GO:0051085|GO:0005788|GO:0045454|GO:0000302|GO:0044267|GO:0006464|GO:0055114		THC2549878	Hs.592304
A_23_P253389	-2.70267	-2.21358	-2.90173	-1.90483	-3.31453	-1.40329	-3.03471	-2.07171	Detected	Detected	Detected	Detected	Detected	Detected	Detected	Detected	SLC4A2	Homo sapiens solute carrier family 4 (anion exchanger), member 2 (SLC4A2), transcript variant 1, mRNA [NM_003040]	GTATTGAGGACACCTATACCCAGAAGCTGAGCGTTCCCAGTGGATTCTCGGTGACTGCCC	150771798	chr7	150771553	+	FALSE	hs|7q36.1	ENST00000310317	6522	NM_003040	solute carrier family 4 (anion exchanger), member 2	chr7:150771553-150771798	GO:0006820|GO:0008509|GO:0005886|GO:0055085|GO:0016323|GO:0005452|GO:0016020|GO:0005887|GO:0015108|GO:0015701|GO:0051453|GO:0005925|GO:0006811	NM_003040	THC2467856	Hs.647069
A_33_P3400643	0.00968957	-0.0979223	0.0346885	-0.0504499	-0.0687638	-0.0263223	-0.194612	-0.442083	Not Detected	Not Detected	Not Detected	Not Detected	Not Detected	Not Detected	Not Detected	Not Detected	LINC00865	Homo sapiens long intergenic non-protein coding RNA 865 (LINC00865), long non-coding RNA [NR_038382]	CTTTCAGGTTCTTTCAGGTTCCTTTGGGCAAACCCGCAGCTAAGAGTCCAGCTTGTGAAC	91597461	chr10	91597402	+	FALSE	hs|10q23.31	ENST00000448963	643529	NR_038382	long intergenic non-protein coding RNA 865	chr10:91597402-91597461		NR_038382	THC2641103	Hs.618956
A_22_P00003386	0.0102045	-0.0978668	0.035898	-0.0502293	0.0270388	-0.0622362	0.0204837	-0.0522084	Not Detected	Not Detected	Not Detected	Not Detected	Not Detected	Not Detected	Not Detected	Not Detected	LOC101926948	PREDICTED: Homo sapiens uncharacterized LOC101926948 (LOC101926948), ncRNA [XR_242548]	TCAGTTTACAAACGACTGCTTGGGAGCAGTCATGTCACCCAGTCCAGAGGGAGCCGGTCA	35646750	chr9	35646691	+	FALSE	hs|9p13.3		101926948	XR_242548	uncharacterized LOC101926948	chr9:35646691-35646750		XR_242548	THC2630133	Hs.639412
A_22_P00008847	0.010665	1.20686	-0.520425	-0.245517	0.0281408	-0.987214	-1.61743	-0.0525179	Not Detected	Not Detected	Not Detected	Not Detected	Not Detected	Not Detected	Not Detected	Not Detected		PREDICTED: Homo sapiens uncharacterized LOC102724675 (LOC102724675), ncRNA [XR_425512]	AGACAGCTGTCTGCAAACCAGAAAGAGAGTCCTCACTGCACTTCATATCTGCCAATGGAT	208100322	chr2	208100263	-	FALSE	hs|2q33.3	ENST00000440545		XR_425512		chr2:208100322-208100263		XR_425512	THC2605379	Hs.622883
A_33_P6471080	0.0111139	-0.0977919	0.038231	-0.049948	0.0292363	-0.0593869	0.0219669	-0.052864	Not Detected	Not Detected	Not Detected	Not Detected	Not Detected	Not Detected	Not Detected	Not Detected	LOC101929505	Homo sapiens uncharacterized LOC101929505 (LOC101929505), long non-coding RNA [NR_104625]	AATTCCCTCTTTCTCGGAGGATCTCAGGCTTTTTCTCCTAAGTCCTTCAACCAAGTGGAT	16430581	chr5	16430522	-	FALSE	hs|5p15.1	ENST00000513157	101929505	NR_104625	uncharacterized LOC101929505	chr5:16430581-16430522		NR_104625	THC2612900	Hs.639360
A_22_P00024177	1.37169	0.133594	1.50209	0.53147	0.0303253	1.19529	0.678543	-0.129302	Not Detected	Not Detected	Not Detected	Not Detected	Not Detected	Not Detected	Not Detected	Not Detected			CATTTCTTAATCTTTAGGCTTCACCTTCCTTAACTGAAAATAAAGCCATAAGTTACCTCC	95103310	chr7	95103251	+	FALSE	hs|7q21.3	ENST00000416593				chr7:95103251-95103310
A_33_P3247629	-1.64682	-0.953483	-1.96617	-0.583543	-1.84777	-1.20069	-2.07464	-1.35025	Detected	Detected	Detected	Detected	Detected	Detected	Detected	Detected	NECAP1	Homo sapiens NECAP endocytosis associated 1 (NECAP1), transcript variant 1, mRNA [NM_015509]	TTCTCCATTACATTCAAGCTGGTTTATGTCACTCCCCTGTGTTGTTACTTGTACAGCCAA	8248875	chr12	8248816	+	FALSE	hs|12p13.31	ENST00000450991	25977	NM_015509	NECAP endocytosis associated 1	chr12:8248816-8248875	GO:0030125|GO:0005905|GO:0005886|GO:0015031|GO:0006897	NM_015509	THC2582826	Hs.555927
A_22_P00009666	0.0121589	-0.0977609	0.0415933	-0.0498954	0.032373	-0.0552263	0.0241368	-0.0540654	Not Detected	Not Detected	Not Detected	Not Detected	Not Detected	Not Detected	Not Detected	Not Detected	LINC01399	Homo sapiens long intergenic non-protein coding RNA 1399 (LINC01399), long non-coding RNA [NR_126356]	AGAAGGACATCCCTTATCAGTGGTGGGACCAGGACACATAAGCCCAGGGCTGTCTGACTC	35515876	chr22	35515817	-	FALSE	hs|22q12.3	ENST00000423311	104310353		long intergenic non-protein coding RNA 1399	chr22:35515876-35515817		NR_126356		Hs.581009
A_33_P3315679	8.76585	7.93464	7.42491	7.3594	8.12518	8.97927	7.13303	6.97457	Not Detected	Not Detected	Detected	Not Detected	Not Detected	Detected	Not Detected	Not Detected	MLANA	Homo sapiens melan-A (MLANA), mRNA [NM_005511]	GCTAGCAGTACTAATCATGTGAGGAAATGATGAGAAATATTAAATTGGGAAAACTCCATC	5908920	chr9	5908861	+	FALSE	hs|9p24.1	ENST00000381471	2315	NM_005511	melan-A	chr9:5908861-5908920	GO:0005802|GO:0005515|GO:0042470|GO:0005794|GO:0005887|GO:0005789	NM_005511	THC2464215	Hs.154069
A_23_P135722	0.0124859	0.47256	0.796176	0.793374	1.53941	0.744543	0.0255	0.901706	Not Detected	Not Detected	Not Detected	Not Detected	Not Detected	Not Detected	Not Detected	Not Detected	BTC	Homo sapiens betacellulin (BTC), mRNA [NM_001729]	AGAGAGTTGACTTGTTTTACCTAAGAGGAGACAGAGGACAGATTCTGGTGATTTGTTTGA	75675897	chr4	75675838	-	FALSE	hs|4q13.3	ENST00000395743	685	NM_001729	betacellulin	chr4:75675897-75675838	GO:0005515|GO:0048011|GO:0005154|GO:0008284|GO:0043066|GO:0005886|GO:0048015|GO:0045597|GO:0045840|GO:0005576|GO:0048146|GO:0005615|GO:0007173|GO:0008543|GO:0045087|GO:0016021|GO:0035810|GO:0008083|GO:0038095	NM_001729	THC2478110	Hs.710156
A_23_P112950	-1.03719	-0.895239	-1.29881	-1.11447	-1.15555	-0.691287	-1.29352	-1.14676	Detected	Detected	Detected	Detected	Detected	Detected	Detected	Detected	ATF7IP	Homo sapiens activating transcription factor 7 interacting protein (ATF7IP), transcript variant 2, mRNA [NM_018179]	TTTTGGGCCTTTCTGTGATCCTCAGTCAACAGATGTGATCTCTTCTACCCAGAGCAGTTA	14651006	chr12	14650947	+	FALSE	hs|12p13.1	ENST00000540793	55729	NM_018179	activating transcription factor 7 interacting protein	chr12:14650947-14651006	GO:0005515|GO:0005667|GO:0045898|GO:0006200|GO:0003714|GO:0006325|GO:0005634|GO:0000122|GO:0006351|GO:0006306|GO:0005737|GO:0016032|GO:0005654|GO:0045893|GO:0045892|GO:0016887	NM_018179	THC2472910	Hs.591151
A_32_P743184	0.0124609	-0.0978373	0.296352	-0.0505387	0.0366953	-0.0497487	0.0268059	-0.0560592	Not Detected	Not Detected	Not Detected	Not Detected	Not Detected	Not Detected	Not Detected	Not Detected	DPPA3	Homo sapiens developmental pluripotency associated 3 (DPPA3), mRNA [NM_199286]	CAAGAAATTGAAGCAAAGTTACTTGTGGATAAAGAAAGCATTAGGTAGTTTGGCTATAGC	7870027	chr12	7869968	+	FALSE	hs|12p13.31	ENST00000557188	359787	NM_199286	developmental pluripotency associated 3	chr12:7869968-7870027	GO:2000653|GO:0005737|GO:0001939|GO:0040016|GO:0005634|GO:0035064|GO:0001940|GO:0016568	NM_199286	THC2477719	Hs.131358
A_23_P132738	-0.313012	-1.22291	-1.16086	-1.89868	-0.732869	-1.07389	-0.824667	-1.93647	Detected	Detected	Detected	Detected	Detected	Detected	Detected	Detected	CRYGS	Homo sapiens crystallin, gamma S (CRYGS), mRNA [NM_017541]	CTTTGAGAAAGGGGATTTTAGTGGTCAGATGTATGAAACCACCGAAGATTGCCCTTCCAT	186256728	chr3	186256669	-	FALSE	hs|3q27.3	ENST00000460288	1427	NM_017541	crystallin, gamma S	chr3:186256728-186256669	GO:0005212|GO:0002088|GO:0002009	NM_017541	THC2602046	Hs.376209
A_24_P250499	0.0610847	0.14988	0.265636	0.390522	0.28629	0.304236	0.314307	0.349838	Detected	Detected	Detected	Detected	Detected	Detected	Detected	Detected	RPRD1B	Homo sapiens regulation of nuclear pre-mRNA domain containing 1B (RPRD1B), mRNA [NM_021215]	TAAATGAATGTGTTGGCCTCTTAATACCTGTTACTAGTGGACTTCCTGTGAGGAAGTTAG	36720364	chr20	36720305	+	FALSE	hs|20q11.23	ENST00000373433	58490	NM_021215	regulation of nuclear pre-mRNA domain containing 1B	chr20:36720305-36720364	GO:0005515|GO:0008284|GO:0070940|GO:0045944|GO:0016591|GO:0000993|GO:0005634|GO:0010564|GO:0006351	NM_021215	THC2652618	Hs.278839
A_22_P00013837	0.0126965	-0.0978496	0.0479461	-0.0514276	0.0397384	-0.0460487	0.028707	-0.0577679	Not Detected	Not Detected	Not Detected	Not Detected	Not Detected	Not Detected	Not Detected	Not Detected	USP12-AS1	Homo sapiens USP12 antisense RNA 1 (USP12-AS1), long non-coding RNA [NR_046547]	ATGCAGAACTTGGTACTCCAGATCAAACTGCAGAAGTAAATGATAATCCTTCCCCTTCAA	27743272	chr13	27743213	+	FALSE	hs|13q12.13		100874070	NR_046547	USP12 antisense RNA 1	chr13:27743213-27743272		NR_046547
A_22_P00011976	0.0125095	-0.0978388	0.0486949	-0.0518126	0.0407643	-0.0448006	0.0292709	-0.0584593	Not Detected	Not Detected	Not Detected	Not Detected	Not Detected	Not Detected	Not Detected	Not Detected		long intergenic non-protein coding RNA 1035 [Source:HGNC Symbol;Acc:HGNC:49022] [ENST00000445072]	CCCTGTTCTTATTATGCAAAACGTAAGAACTATCCTTTTCCACCATCTCTTTGAAAAATC	189006369	chr1	189006310	+	FALSE	hs|1q31.1	ENST00000445072				chr1:189006310-189006369			THC2761005
A_22_P00006228	0.0123429	-0.0978158	0.0494273	-0.0522341	0.0417571	-0.0436158	0.0298387	-0.059123	Not Detected	Not Detected	Not Detected	Not Detected	Not Detected	Not Detected	Not Detected	Not Detected			ACTATTGGGAGAAGGTAGTGCTTGATTTTTTCTTCTTGGCAGAGTTCATTCCATAGCCTG	3894524	chr6	3894465	+	FALSE	hs|6p25.2	ENST00000445883				chr6:3894465-3894524			THC2753736
A_22_P00008870	-0.948081	-0.0977766	-1.97603	-0.0527248	0.0427363	-1.78505	-0.905875	-0.0598094	Not Detected	Not Detected	Not Detected	Not Detected	Not Detected	Not Detected	Not Detected	Not Detected	KLHL6-AS1	Homo sapiens KLHL6 antisense RNA 1 (KLHL6-AS1), long non-coding RNA [NR_046687]	AAGAGAAGTTGCAATAACCGCTAAGACTGCAGATGCATTTGACTCAGCAAACCCCCTTCA	183269980	chr3	183269921	+	FALSE	hs|3q27.1		100874019	NR_046687	KLHL6 antisense RNA 1	chr3:183269921-183269980		NR_046687	THC2640961
A_21_P0010703	2.63473	2.08614	2.59148	2.49122	2.75611	2.60813	3.12016	2.76572	Not Detected	Not Detected	Not Detected	Not Detected	Not Detected	Not Detected	Not Detected	Not Detected	lnc-C1orf177-2	LNCipedia lincRNA (lnc-C1orf177-2), lincRNA [lnc-C1orf177-2:2]	TTACACAACAGCTATGAGCTACTGGTATGTGGCTAGTCCAAACTGAAATGCCCTTTAAGA	55354391	chr1	55354332	+	FALSE	hs|1p32.3				lnc-C1orf177-2:2	chr1:55354332-55354391
A_33_P3333900	-0.218737	-1.48709	0.0513366	-2.47962	-1.5997	-1.5441	-1.04936	-1.81131	Not Detected	Not Detected	Not Detected	Not Detected	Not Detected	Not Detected	Not Detected	Not Detected	LOC100129572	Homo sapiens cDNA FLJ38722 fis, clone KIDNE2010084. [AK096041]	ACTTTTCGTCGCAGCGATGAGGTTCTTCCCGTCCTTAATGAGCTCTTTGATGAACTTGTT	148653608	chr4	148653549	-	FALSE	hs|4q31.23		100129572	AK096041	uncharacterized LOC100129572	chr4:148653608-148653549			THC2488074	Hs.368631
A_21_P0001333	0.842817	-0.0975366	0.0518797	0.669322	0.0456005	0.145789	0.216442	0.456823	Not Detected	Not Detected	Not Detected	Not Detected	Not Detected	Not Detected	Not Detected	Not Detected	lnc-PKN2-2	LNCipedia lincRNA (lnc-PKN2-2), lincRNA [lnc-PKN2-2:2]	TTGGCGAAGTCCAGTTGAATCTACTTAACTCGACCAGCTTTAATCCAATCTAATAAACCA	88929759	chr1	88929700	+	FALSE	hs|1p22.2				lnc-PKN2-2:2	chr1:88929700-88929759
A_33_P3370692	0.0107535	-0.0974059	0.0523753	-0.0548752	0.046536	-0.0380639	0.0324107	-0.0627925	Not Detected	Not Detected	Not Detected	Not Detected	Not Detected	Not Detected	Not Detected	Not Detected		translocase of outer mitochondrial membrane 22 homolog (yeast) pseudogene 3 [Source:HGNC Symbol;Acc:HGNC:38739] [ENST00000498134]	ATGATTCTGGTTCTTGTTGTCATCTTTGAGACAGAGAAGTTGCAAATGGGGCAACCGCAG	33528344	chr13	33528285	-	FALSE	hs|13q13.1	ENST00000498134				chr13:33528344-33528285
A_23_P10121	5.65331	6.05728	5.20412	5.76724	5.8052	5.71612	5.70168	5.84748	Not Detected	Not Detected	Not Detected	Not Detected	Not Detected	Not Detected	Not Detected	Not Detected	SFRP1	Homo sapiens secreted frizzled-related protein 1 (SFRP1), mRNA [NM_003012]	AGAGAGGAGGTTTGCCTGTGATTTCCTAATTATCGCTAGGGCCAAGGTGGGATTTGTAAA	41120220	chr8	41120161	-	FALSE	hs|8p11.21	ENST00000220772	6422	NM_003012	secreted frizzled-related protein 1	chr8:41120220-41120161	GO:0005515|GO:0001657|GO:0014070|GO:0017147|GO:0030308|GO:0033689|GO:0030307|GO:0050732|GO:0050680|GO:0010564|GO:0005615|GO:0032855|GO:0042802|GO:0005109|GO:0005622|GO:0014034|GO:0006508|GO:0046676|GO:0050679|GO:0030336|GO:0009986|GO:0004930|GO:0001843|GO:0048546|GO:0001649|GO:0045600|GO:0045893|GO:0045892|GO:0001954|GO:0045578|GO:0008284|GO:0008285|GO:0005886|GO:0048147|GO:0030178|GO:0030177|GO:…	NM_003012	THC2468923	Hs.213424
A_21_P0012390	1.76557	1.96272	1.80934	1.8312	0.27221	1.85239	1.31212	1.53422	Not Detected	Not Detected	Not Detected	Not Detected	Not Detected	Not Detected	Not Detected	Not Detected	XLOC_l2_009882	BROAD Institute lincRNA (XLOC_l2_009882), lincRNA [TCONS_l2_00018851]	AACCTGACAGTGGACGCCAACAGCTGTGGAGAGAAGCCGGGCGACAGCTGTGGAGAGAAG	129637341	chr3	129637282	+	FALSE	hs|3q22.1					chr3:129637282-129637341			THC2761499
A_22_P00025959	1.85653	0.876708	2.12329	1.34708	1.59859	2.24173	1.55633	1.39571	Not Detected	Not Detected	Not Detected	Not Detected	Not Detected	Not Detected	Not Detected	Not Detected	PTPN14	Homo sapiens protein tyrosine phosphatase, non-receptor type 14 (PTPN14), mRNA [NM_005401]	GCCAGATTTGTAACCAACCCTGAAATTCATCAGCTTAATTCATTTATCAGCTTGATTCAT	214530901	chr1	214530842	-	FALSE	hs|1q41	ENST00000366956	5784	NM_005401	protein tyrosine phosphatase, non-receptor type 14	chr1:214530901-214530842	GO:0003712|GO:0005515|GO:0030971|GO:0006355|GO:0008285|GO:0005634|GO:0035335|GO:0006351|GO:0001946|GO:0005737|GO:0006470|GO:0005654|GO:0005856|GO:0046825|GO:0004725	NM_005401	THC2691141	Hs.193557
A_33_P3342720	0.933114	0.222693	-0.448012	-0.057514	0.0500984	0.620779	0.821733	-1.12902	Not Detected	Not Detected	Not Detected	Not Detected	Not Detected	Not Detected	Not Detected	Not Detected	ATP2A1	Homo sapiens ATPase, Ca++ transporting, cardiac muscle, fast twitch 1 (ATP2A1), transcript variant b, mRNA [NM_173201]	GCCCTCGCACAAGTCCAAGATTGTGGAGTACCTGCAGTCCTACGATGAGATCACAGCCAT	28912236	chr16	28912177	+	FALSE	hs|16p11.2	ENST00000357084	487	NM_173201	ATPase, Ca++ transporting, cardiac muscle, fast twitch 1	chr16:28912177-28912236	GO:0005515|GO:0048471|GO:0034976|GO:0006200|GO:0006942|GO:0042803|GO:0008637|GO:0034220|GO:0051561|GO:0045988|GO:0006816|GO:0031095|GO:0005793|GO:0090076|GO:0005509|GO:0033017|GO:0034704|GO:0055085|GO:0005524|GO:0005388|GO:0070509|GO:0016529|GO:0016020|GO:0070059|GO:0007596|GO:0031448|GO:0008152|GO:0070588|GO:0005789|GO:0051659|GO:0016021|GO:0032470|GO:0032471|GO:0031673|GO:0031674	NM_173201	THC2486514	Hs.657344
ERCC-00123_60	-0.180718	-0.117816	-0.0133774	-0.0846472	0.00842999	-0.252151	-0.00557767	-0.0528159	Not Detected	Not Detected	Not Detected	Not Detected	Not Detected	Not Detected	Not Detected	Not Detected			TCCAGTACCTCCTTTTCCAGATGCTATCGCGATAGCTATTGCCATTAATGTCACCATTCT					pos
A_22_P00012472	0.00724598	-0.0958934	0.0543143	-0.0589577	0.0518006	-0.0326595	0.0347598	-0.0678973	Not Detected	Not Detected	Not Detected	Not Detected	Not Detected	Not Detected	Not Detected	Not Detected	lnc-PRR25-2	LNCipedia lincRNA (lnc-PRR25-2), lincRNA [lnc-PRR25-2:1]	ACACTATTGATCACTTTGATTGTAGTTTGATTGACAAATAATCAAATTGTCACAAACTGC	933875	chr16	933816	+	FALSE	hs|16p13.3				lnc-PRR25-2:1	chr16:933816-933875
ERCC-00012_90	-0.510058	-0.348681	-0.631886	-0.496328	-0.561788	-0.329878	-0.363805	-0.317563	Not Detected	Not Detected	Not Detected	Not Detected	Not Detected	Not Detected	Not Detected	Not Detected		Unknown						pos
A_22_P00019621	-0.0656472	0.822774	1.80209	0.31717	0.0534222	-2.13881	-0.918687	0.657835	Not Detected	Not Detected	Not Detected	Not Detected	Not Detected	Not Detected	Not Detected	Not Detected	lnc-C1QTNF5-1	UI-H-FT2-bjq-m-03-0-UI.s1 NCI_CGAP_FT2 Homo sapiens cDNA clone UI-H-FT2-bjq-m-03-0-UI 3', mRNA sequence [CD367206]	TGGGAGTGACAGGGGAAAGAGCAGAAATCCGGTTATCCCTCCTGAGACTCCCAGTGAGCT	119207850	chr11	119207791	-	FALSE	hs|11q23.3			CD367206	lnc-C1QTNF5-1:1	chr11:119207850-119207791				Hs.744159
A_24_P930741	0.00505345	1.30939	1.64032	1.739	1.37849	1.08039	0.568366	1.22666	Not Detected	Not Detected	Not Detected	Not Detected	Not Detected	Not Detected	Not Detected	Not Detected	EPHA10	Homo sapiens EPH receptor A10 (EPHA10), transcript variant 3, mRNA [NM_001099439]	CTCTCTGGGAACCCTCTACAGATCTATTTTTATATGGAACTTGTTCACTGGACAGAGGTG	38181838	chr1	38181779	-	FALSE	hs|1p34.3	ENST00000373048	284656	NM_001099439	EPH receptor A10	chr1:38181838-38181779	GO:0005515|GO:0008150|GO:0005005|GO:0005003|GO:0048013|GO:0005886|GO:0007411|GO:0005887|GO:0018108|GO:0016021|GO:0005524|GO:0070062	NM_001099439	THC2606182	Hs.129435
A_23_P117852	8.99751	8.898	8.17564	8.55846	9.30525	8.69652	8.22922	8.59536	Not Detected	Not Detected	Detected	Not Detected	Not Detected	Detected	Not Detected	Not Detected	KIAA0101	Homo sapiens KIAA0101 (KIAA0101), transcript variant 1, mRNA [NM_014736]	TACTGCTGCCATTTTTATTGGTGTTTGATTATTGGAATGGTGCCATATTGTCACTCCTTC	64657906	chr15	64657847	-	FALSE	hs|15q22.31	ENST00000300035	9768	NM_014736	KIAA0101	chr15:64657906-64657847	GO:0051297|GO:0006260|GO:0005515|GO:0048471|GO:0005737|GO:0003682|GO:0051726|GO:0005634|GO:0019985|GO:0009411|GO:0006974	NM_014736	THC2611322	Hs.81892
A_33_P3418571	-1.41723	-1.29609	-0.234258	-0.674326	-1.72682	0.206604	0.599696	0.0178068	Not Detected	Not Detected	Not Detected	Not Detected	Not Detected	Not Detected	Not Detected	Not Detected			TTCAGGGTTTCTGGGAGGGTCACCCTGCTTTGCAGTGGGGGGACATCTTGTGAAGGAAAG	31547571	chr20	31547512	+	FALSE	hs|20q11.21					chr20:031547512-031547571
A_24_P94319	-3.15873	-0.0925297	-2.72918	-0.0636245	-3.20702	-1.65784	-3.13652	-1.84063	Not Detected	Not Detected	Not Detected	Not Detected	Not Detected	Not Detected	Not Detected	Not Detected	C1orf177	Homo sapiens chromosome 1 open reading frame 177 (C1orf177), transcript variant 1, mRNA [NM_152607]	TGGCCCCAGTTTCTGGCTTCCACAAGAGAAGAAATGCAAACCCGTCAACCAGCCCCCATT	55280654	chr1	55280595	+	FALSE	hs|1p32.3	ENST00000371273	163747	NM_152607	chromosome 1 open reading frame 177	chr1:55280595-55280654		NM_152607	THC2483259	Hs.376018
A_22_P00013314	0.632282	1.52659	0.518899	-0.0835624	-0.822686	0.656615	0.607123	-0.215182	Not Detected	Not Detected	Not Detected	Not Detected	Not Detected	Not Detected	Not Detected	Not Detected			AGCACACCCACAGAGTGAACACACATGGGCACACACATGCACATACATAAGAATGTCACT	116014637	chr12	116014578	+	FALSE	hs|12q24.21	ENST00000548457				chr12:116014578-116014637
A_33_P3576853	1.64215	1.9989	0.543375	2.36805	0.0503872	0.880362	-0.264005	2.15788	Not Detected	Not Detected	Not Detected	Not Detected	Not Detected	Not Detected	Not Detected	Not Detected	NIFK-AS1	Homo sapiens NIFK antisense RNA 1 (NIFK-AS1), transcript variant 3, long non-coding RNA [NR_037857]	GGCCTTTTGTAGACGTCTGACGATTAGTTTTTGAAATACTTTCCGTTTTCTGTAAAATCT	122486114	chr2	122486055	+	FALSE	hs|2q14.3		254128	NR_037857	NIFK antisense RNA 1	chr2:122486055-122486114		NR_037857	THC2555357	Hs.712685
A_23_P67992	-0.645642	-0.271431	-0.0996868	-0.171471	-0.368317	-0.492271	0.0265532	-0.119153	Detected	Detected	Detected	Detected	Detected	Detected	Detected	Detected	C1D	Homo sapiens C1D nuclear receptor corepressor (C1D), transcript variant 1, mRNA [NM_006333]	AATGAATAATGACCTTATGAAGTATGCTATCTGTAGGCTGAAATTATAGGTACATCTGTT	68269682	chr2	68269623	-	FALSE	hs|2p14	ENST00000355848	10438	NM_006333	C1D nuclear receptor corepressor	chr2:68269682-68269623	GO:0005515|GO:0016922|GO:0000460|GO:0003714|GO:0003723|GO:0005730|GO:0006915|GO:0005634|GO:0003677|GO:0006351|GO:0005737|GO:0017053|GO:0000176|GO:0045892	NM_006333	THC2483347	Hs.602900
A_24_P26554	0.579128	0.465612	0.978308	0.0650387	0.167545	0.601608	0.825017	0.341701	Detected	Detected	Detected	Detected	Detected	Detected	Detected	Detected	LYRM4	Homo sapiens LYR motif containing 4 (LYRM4), transcript variant 1, mRNA [NM_020408]	CTGAGCCCAGTACAACAAAGGTGACGGGTGGTGTAGGTACACACCCAGAGATGGAGCACT	5108664	chr6	5108636	-	FALSE	hs|6p25.1	ENST00000463032	57128	NM_020408	LYR motif containing 4	chr6:5108664-5108636	GO:0005759|GO:0005634|GO:0044281	NM_020408	THC2493515	Hs.387755
A_22_P00001302	-0.0032931	-0.0877624	0.052284	-0.0676012	0.0597206	-0.0273879	0.0263443	0.0734875	Not Detected	Not Detected	Not Detected	Not Detected	Not Detected	Not Detected	Not Detected	Not Detected			TGTTTGACTGAACTCTCTGGTGATTCTAGTCAACTGGAACTTCAGCACTCCAGTTCTGTC	26210870	chr11	26210811	+	FALSE	hs|11p14.2	ENST00000531798				chr11:26210811-26210870
A_33_P3366141	-0.00451843	-0.0865573	-0.0501046	-0.0683726	0.0602917	-0.0272236	0.0363306	-0.0803523	Not Detected	Not Detected	Not Detected	Not Detected	Not Detected	Not Detected	Not Detected	Not Detected		Homo sapiens cDNA FLJ36925 fis, clone BRACE2005169. [AK094244]	ACAAGACAATGAGGAAAAGAAATACAAACTCCATCTGTGGCAGGCAGCATGAACCCCACT	32709667	chr22	32709608	+	FALSE	hs|22q12.3			AK094244		chr22:32709608-32709667			THC2483891	Hs.632773
A_23_P431939	-1.92883	-1.88747	-1.9856	-2.01192	-2.10971	-2.12176	-2.17637	-1.96217	Detected	Detected	Detected	Detected	Detected	Detected	Detected	Detected	MR1	Homo sapiens major histocompatibility complex, class I-related (MR1), transcript variant 1, mRNA [NM_001531]	TGAAGGTCCTGACGACACCCACAACATACATGAGAGTAATGGGATTGAGCATTTATGGCA	181024541	chr1	181024482	+	FALSE	hs|1q25.3	ENST00000367579	3140	NM_001531	major histocompatibility complex, class I-related	chr1:181024482-181024541	GO:0002367|GO:0002474|GO:0005886|GO:0005783|GO:0042612|GO:0005576|GO:0003823|GO:0050829|GO:0007165|GO:0006955|GO:0019882|GO:0045087|GO:0001916|GO:0042605|GO:0032611|GO:0005789|GO:0016021|GO:0032620|GO:0032393	NM_001531	THC2476218	Hs.13500
A_22_P00021042	-0.00705648	-0.0838278	-1.76984	-1.69399	0.0613867	-0.127057	0.0360939	-0.0827115	Not Detected	Not Detected	Not Detected	Not Detected	Not Detected	Not Detected	Not Detected	Not Detected	lnc-GABPA-4	PREDICTED: Homo sapiens tigger transposable element-derived protein 1-like (LOC100996571), transcript variant X1, mRNA [XM_003846298]	ATCCCAAGGGCTTAGTGGGGATGTTTTGCTTCATGTTCTTAAAAGCCATTCAATGTACGC	27940632	chr21	27940573	+	FALSE	hs|21q21.3			XM_003846298	lnc-GABPA-4:2	chr21:27940573-27940632		XM_003846298	THC2489533
A_33_P3339173	0.148478	-0.00476076	0.347739	0.261374	0.164646	-0.243839	0.314609	0.320862	Detected	Detected	Detected	Detected	Detected	Detected	Detected	Detected	SRP9	Homo sapiens signal recognition particle 9kDa (SRP9), transcript variant 1, mRNA [NM_001130440]	GAAAGCCTTTATTTACTTTTGGAAACTGAACAAGAAATGCATCTGTCTTAGAAACTGGAG	225977302	chr1	225977243	+	FALSE	hs|1q42.12	ENST00000366839	6726	NM_001130440	signal recognition particle 9kDa	chr1:225977243-225977302	GO:0005786|GO:0010467|GO:0005785|GO:0006614|GO:0003723|GO:0008312|GO:0005047|GO:0044267|GO:0006412|GO:0070062|GO:0045900|GO:0005829	NM_001130440	THC2561622	Hs.706900
A_23_P140821	-0.0417891	-1.24667	-0.679206	0.151158	-0.0713859	-0.597242	-0.487096	0.0715404	Detected	Detected	Detected	Detected	Detected	Detected	Detected	Detected	PARD6A	Homo sapiens par-6 family cell polarity regulator alpha (PARD6A), transcript variant 1, mRNA [NM_016948]	TCAATGGCATTGAAGTAGCCGGGAAGACCTTGGACCAAGTGACGGACATGATGGTTGCCA	67696221	chr16	67696162	+	FALSE	hs|16q22.1	ENST00000602727	50855	NM_016948	par-6 family cell polarity regulator alpha	chr16:67696162-67696221	GO:0005515|GO:0005886|GO:0034329|GO:0045177|GO:0005634|GO:0001726|GO:0045216|GO:0045217|GO:0005829|GO:0043234|GO:0030742|GO:0007049|GO:0070830|GO:0005080|GO:0016032|GO:0007179|GO:0017048|GO:0005923|GO:0005938|GO:0051301|GO:0008134	NM_016948	THC2494765	Hs.112933
A_33_P3244623	0.08409	-0.0750764	-1.25157	-0.0732238	0.0636418	-0.694406	0.0347573	-0.0888586	Not Detected	Not Detected	Not Detected	Not Detected	Not Detected	Not Detected	Not Detected	Not Detected	SDC4P	Homo sapiens syndecan 4 pseudogene (SDC4P), non-coding RNA [NR_001580]	CAAAAAAGCCCCTAGCAAGGAGTTATTACGCTTCTTCTATGAGCACTGGTTTGGACTTTA	30877337	chr22	30877278	-	FALSE	hs|22q12.2		376844	NR_001580	syndecan 4 pseudogene	chr22:30877337-30877278		NR_001580	NP1163285	Hs.534651
ERCC-00042_60	-0.0753826	-0.102834	-0.0324919	-0.196994	-0.0147183	-0.315231	-0.0273612	-0.0886977	Not Detected	Not Detected	Not Detected	Not Detected	Not Detected	Not Detected	Not Detected	Not Detected			TTGGCTCTCTCAATGGGTCGATGGATGGGTTTGTAACTTGGCATGCATCTAAAACAATCT					pos
A_32_P44775	0.433305	0.726014	0.856982	0.347111	0.980049	0.0191697	0.629893	0.636937	Detected	Detected	Detected	Detected	Detected	Detected	Detected	Detected	C9orf85	Homo sapiens chromosome 9 open reading frame 85 (C9orf85), mRNA [NM_182505]	AAGGATTCTTATCACATAATGTGCAGGCCATGTGCCTGTGAACTTGAAGTTTGCGCAAAA	74586505	chr9	74586446	+	FALSE	hs|9q21.13	ENST00000473252	138241	NM_182505	chromosome 9 open reading frame 85	chr9:74586446-74586505		NM_182505	THC2682354	Hs.534190
A_33_P3347241	4.47327	-0.0682431	4.82178	4.25315	4.02357	5.02928	4.80698	4.33295	Not Detected	Not Detected	Not Detected	Not Detected	Not Detected	Not Detected	Not Detected	Not Detected	ANKRD20A12P	Homo sapiens ankyrin repeat domain 20 family, member A12, pseudogene (ANKRD20A12P), non-coding RNA [NR_046228]	GTTGAAAATCTTACTAGTATAGGACTCAACAGAAAATATATTCCCCAAATGCCCGTAAGA	142697765	chr1	142697706	-	FALSE	hs|1q21.1	ENST00000399720	100874392	NR_046228	ankyrin repeat domain 20 family, member A12, pseudogene	chr1:142697765-142697706		NR_046228	THC2562220	Hs.648245
A_21_P0001187	-0.0202949	-0.0657672	0.0400892	-0.929292	0.0649082	-0.0307378	0.00338014	-0.622574	Not Detected	Not Detected	Not Detected	Not Detected	Not Detected	Not Detected	Not Detected	Not Detected	ILDR2	immunoglobulin-like domain containing receptor 2 [Source:HGNC Symbol;Acc:HGNC:18131] [ENST00000414590]	AAGACATAGGAACATCGAGAAGAATGGAGTATGCTTATCTATGAAGACATGAGAACACAG	166865212	chr1	166865153	-	FALSE	hs|1q24.1	ENST00000414590	387597		immunoglobulin-like domain containing receptor 2	chr1:166865212-166865153	GO:0048873|GO:0031016|GO:0005789|GO:0016021|GO:0030073|GO:0030154|GO:0009749		THC2654599
A_33_P3287897	0.136606	-0.0630823	0.038691	-0.0757088	0.0651434	-1.44084	0.0322329	-0.681999	Not Detected	Not Detected	Not Detected	Not Detected	Not Detected	Not Detected	Not Detected	Not Detected			GCTTCTGAGGAGTCTATTTCACTGATTTTTGTGATATATTTAATCATTCCAGGGCTACAA	120166122	chr6	120166063	+	FALSE	hs|6q22.31					chr6:120166063-120166122
A_21_P0003021	-0.0235899	-0.0602331	0.0368537	-0.0760597	0.0653456	-0.793911	0.031571	-0.0965275	Not Detected	Not Detected	Not Detected	Not Detected	Not Detected	Not Detected	Not Detected	Not Detected	LOC102723597	PREDICTED: Homo sapiens uncharacterized LOC102723597 (LOC102723597), ncRNA [XR_427400]	ATCTGCTAAGCACTTGTGAACACTATATGCTGAAATGCCTGAAAAGGCTTTCCTGCCCTG	122999389	chr3	122999330	+	FALSE	hs|3q21.1		102723597	XR_427400	uncharacterized LOC102723597	chr3:122999330-122999389		XR_427400
A_24_P282108	-1.28354	-1.76708	-1.45798	-1.592	-1.61573	-1.73082	-1.53352	-1.70502	Detected	Detected	Detected	Detected	Detected	Detected	Detected	Detected	ZZEF1	Homo sapiens zinc finger, ZZ-type with EF-hand domain 1 (ZZEF1), mRNA [NM_015113]	CGAGAGGAGTGACGTATTTTCATCACCGTTTTTAATTTGTTTTCTTACGGGTTTACGATT	3907936	chr17	3907877	-	FALSE	hs|17p13.2	ENST00000381638	23140	NM_015113	zinc finger, ZZ-type with EF-hand domain 1	chr17:3907936-3907877	GO:0005509|GO:0008270	NM_015113	THC2461597	Hs.277624
A_21_P0008462	-1.16913	-0.054059	0.0332692	-0.076597	0.06565	-0.0345536	0.0300781	-0.874312	Not Detected	Not Detected	Not Detected	Not Detected	Not Detected	Not Detected	Not Detected	Not Detected	lnc-ABCD4-1	LNCipedia lincRNA (lnc-ABCD4-1), lincRNA [lnc-ABCD4-1:1]	TTTATATACACACTTGTCTCCCAATAAAAGTGAGAACCACCTCCTACATATCCCTTGTGT	74674965	chr14	74674906	-	FALSE	hs|14q24.3				lnc-ABCD4-1:1	chr14:74674965-74674906
A_21_P0009724	-0.0287418	-0.0507226	0.0313377	-0.385425	-0.581168	-1.52093	0.958383	-0.923349	Not Detected	Not Detected	Not Detected	Not Detected	Not Detected	Not Detected	Not Detected	Not Detected	lnc-IGFL1-1	LNCipedia lincRNA (lnc-IGFL1-1), lincRNA [lnc-IGFL1-1:1]	AAGAGAGATACAGGGATGTTCTACAACCATAAATCTGGTCACTTCCATCCCCTGCTTAGG	46704531	chr19	46704472	+	FALSE	hs|19q13.32				lnc-IGFL1-1:1	chr19:46704472-46704531
A_21_P0004225	-0.0305259	-0.0472365	0.0293088	-0.0768758	0.0658056	-0.0550513	0.0283617	-0.101953	Not Detected	Not Detected	Not Detected	Not Detected	Not Detected	Not Detected	Not Detected	Not Detected	lnc-MTRR-4	LNCipedia lincRNA (lnc-MTRR-4), lincRNA [lnc-MTRR-4:1]	CTTTCCTTTCATTCTGTCTCATACATTTTCCAGGTTCCACGTTTTGTATGGGAGTCAGAG	8580439	chr5	8580380	+	FALSE	hs|5p15.31				lnc-MTRR-4:1	chr5:8580380-8580439
A_22_P00017277	-0.0323096	-0.0435209	-1.31644	-0.0769111	0.0658261	-0.0383921	0.0274078	-0.103339	Not Detected	Not Detected	Not Detected	Not Detected	Not Detected	Not Detected	Not Detected	Not Detected	lnc-URB1-1	Homo sapiens cDNA clone IMAGE:4824791. [BC034802]	CCAGCCTCTCAGCTGTTACCATGGGGAAGATCTCCCATTAACAATAACTTTGGGAAAGAA	33678834	chr21	33678775	-	FALSE	hs|21q22.11			BC034802	lnc-URB1-1:1	chr21:33678834-33678775			THC2617367	Hs.587138
A_24_P144377	1.1224	0.525489	1.76324	1.21279	1.24458	0.0680942	1.69202	1.26066	Detected	Detected	Detected	Detected	Detected	Detected	Detected	Detected	DEXI	Homo sapiens Dexi homolog (mouse) (DEXI), mRNA [NM_014015]	GAGTGTCGTGCCTACTTAATTCTGATAAACCTGTTTAAGCAATACTTAGGAGGCTGACTT	11022840	chr16	11022781	-	FALSE	hs|16p13.13	ENST00000331808	28955	NM_014015	Dexi homolog (mouse)	chr16:11022840-11022781		NM_014015	THC2655311	Hs.592051
A_23_P316637	-0.0359387	-0.0355574	-0.370045	-0.076755	0.0657542	-0.0899487	-0.720353	-0.106094	Not Detected	Not Detected	Not Detected	Not Detected	Not Detected	Not Detected	Not Detected	Not Detected	MIR1-1HG	Homo sapiens MIR1-1 host gene (MIR1-1HG), transcript variant 1, mRNA [NM_178463]	CTCACAAAGAAAAGGAAAATGCTCATTTGAAAGAAATTCTTCTCTTTGTCAATGCTGAGG	61167732	chr20	61167673	+	FALSE	hs|20q13.33	ENST00000370527	128826	NM_178463	MIR1-1 host gene	chr20:61167673-61167732		NM_178463	THC2478428	Hs.86507
A_33_P3289960	-0.0378079	-0.0312917	0.192907	-0.946687	0.065659	-1.5794	-0.36873	-0.107492	Not Detected	Not Detected	Not Detected	Not Detected	Not Detected	Not Detected	Not Detected	Not Detected	LINC00222	Homo sapiens long intergenic non-protein coding RNA 222 (LINC00222), long non-coding RNA [NR_033376]	TTGAGGAGATAGTGAGAGCAAAGGAAAGTGGCAACAATGAAGGAATAAAACCCAGCTCGT	109090120	chr6	109090061	+	FALSE	hs|6q21	ENST00000368974	387111	NR_033376	long intergenic non-protein coding RNA 222	chr6:109090061-109090120		NR_033376		Hs.520310
A_23_P159406	-0.0396151	-0.0268058	-0.0442113	-0.962243	0.065522	-0.17454	-0.927779	0.725731	Not Detected	Not Detected	Detected	Not Detected	Not Detected	Not Detected	Not Detected	Not Detected	SPRR1B	Homo sapiens small proline-rich protein 1B (SPRR1B), mRNA [NM_003125]	CTGAAGAGAGACTTAAGATGAAAGCAAATGATTCAGCTCCCTTATACCCCCATTAAATTC	153005363	chr1	153005304	+	FALSE	hs|1q21.3	ENST00000307098	6699	NM_003125	small proline-rich protein 1B	chr1:153005304-153005363	GO:0005737|GO:0018149|GO:0008544|GO:0030216|GO:0005198|GO:0031424|GO:0030674|GO:0001533|GO:0070062	NM_003125	THC2464431	Hs.1076
A_33_P3235048	-0.0411539	-0.0222142	-0.679019	-0.0758884	0.0653379	-0.0467732	0.0217013	-0.110232	Not Detected	Not Detected	Not Detected	Not Detected	Not Detected	Not Detected	Not Detected	Not Detected	TRIM77	Homo sapiens tripartite motif containing 77 (TRIM77), transcript variant 1, mRNA [NM_001146162]	ATTTGTAGTTTCCTCTCACGCATCTTCTATTTTCCTCTCAGACCTTTCATTTGCCACGGA	89451031	chr11	89450972	+	FALSE	hs|11q14.3	ENST00000398290	390231	NM_001146162	tripartite motif containing 77	chr11:89450972-89451031	GO:0005622|GO:0008270	NM_001146162		Hs.723112
A_21_P0008109	-0.0790301	1.01485	-1.01395	-0.670566	0.0197492	0.646859	-0.747116	0.439778	Not Detected	Not Detected	Not Detected	Not Detected	Not Detected	Not Detected	Not Detected	Not Detected	lnc-FARP1-1	LNCipedia lincRNA (lnc-FARP1-1), lincRNA [lnc-FARP1-1:2]	TTAGATTGTAGGGACGCTGGCACCTCACTCATGCTCCTAAGTGGCCATTTTGCGCCCTGG	99230397	chr13	99230338	+	FALSE	hs|13q32.2				lnc-FARP1-1:2	chr13:99230338-99230397			THC2621524	Hs.594160
A_21_P0008318	-0.0454087	0.0606547	0.0739789	-0.0748413	0.822807	-0.0510444	0.890685	0.558486	Not Detected	Not Detected	Not Detected	Not Detected	Not Detected	Not Detected	Not Detected	Not Detected	lnc-BRMS1L-3	LNCipedia lincRNA (lnc-BRMS1L-3), lincRNA [lnc-BRMS1L-3:3]	TCAGACACCTATGGCACCACAGACTCAACGCATTCAGCATTTTGTGTTTAGTGTCTTGTG	36690676	chr14	36690617	+	FALSE	hs|14q13.3				lnc-BRMS1L-3:3	chr14:36690617-36690676
A_19_P00316985	1.10181	0.441372	0.471807	0.0483365	1.30655	0.563497	1.34018	-0.6705	Not Detected	Not Detected	Not Detected	Not Detected	Not Detected	Not Detected	Not Detected	Not Detected	LINC00472	Homo sapiens long intergenic non-protein coding RNA 472 (LINC00472), transcript variant 1, long non-coding RNA [NR_121612]	ACAACACAACACAGGAGGGGATAAGTACCTCTGGACACAATGGAAGTAGTAGTTGTTGAG	72126223	chr6	72126164	-	FALSE	hs|6q13	ENST00000421704	79940	NR_121612	long intergenic non-protein coding RNA 472	chr6:72126223-72126164		NR_121612	THC2670652	Hs.368337
A_33_P3821494	2.09413	1.50656	1.64999	1.4849	2.41733	2.40897	1.40319	0.804985	Not Detected	Not Detected	Not Detected	Not Detected	Not Detected	Not Detected	Not Detected	Not Detected	MAPK8IP2	mitogen-activated protein kinase 8 interacting protein 2 [Source:HGNC Symbol;Acc:HGNC:6883] [ENST00000008876]	GCCTCCAACTTCCGCCAATCTAGCCCAAGGATGGCGCTCTAAATAAAACGCGTTCTACAG	51052402	chr22	51052343	+	FALSE	hs|22q13.33	ENST00000008876	23542	AK094442	mitogen-activated protein kinase 8 interacting protein 2	chr22:51052343-51052402	GO:0005515|GO:0010469|GO:2000311|GO:2000310|GO:0032874|GO:0032403|GO:0046328|GO:0005737|GO:0007172|GO:0001540|GO:0000165|GO:0045860|GO:0043025|GO:0001662|GO:0051966|GO:0019901|GO:0007617|GO:0007254|GO:0060079|GO:0030295|GO:0043234|GO:0048813|GO:0005198|GO:0035176|GO:0019894|GO:0005078|GO:0046958		THC2654246	Hs.656617
A_33_P3407429	-0.0513317	0.00471373	-7.48144e-05	-1.12487	0.0638011	-1.68282	1.06827	-0.117614	Not Detected	Not Detected	Not Detected	Not Detected	Not Detected	Not Detected	Not Detected	Not Detected			TAGTGTCAGAAGAAGCTTGGGGACCATCTTTTGCTATTAGCTTGGCAGTGTTCCTTGTAG	127159101	chr9	127159042	-	FALSE	hs|9q33.3					chr9:127159101-127159042			THC2643552
A_23_P133424	-0.386957	-0.00531104	0.233246	-0.0853358	-0.0516042	-0.297331	0.281994	0.00205802	Detected	Detected	Detected	Detected	Detected	Detected	Detected	Detected	SKP1	Homo sapiens S-phase kinase-associated protein 1 (SKP1), transcript variant 1, mRNA [NM_006930]	TTTTTTCTTTGCTCTGAATAAAACTGAACTGTGGGTTCTCTATAAGTGGCATTTTGGGCT	133493214	chr5	133493155	-	FALSE	hs|5q31.1	ENST00000522552	6500	NM_006930	S-phase kinase-associated protein 1	chr5:133493214-133493155	GO:0031519|GO:0005515|GO:0035518|GO:0004842|GO:0016567|GO:0051437|GO:0031146|GO:0031145|GO:0051439|GO:0005829|GO:0000082|GO:0007219|GO:0000086|GO:0007623|GO:0016032|GO:0005654|GO:0031467|GO:0000278|GO:0019005|GO:0070062	NM_006930	THC2596001	Hs.171626
A_33_P3355926	-0.663593	0.0170468	-0.00686699	-0.679156	-0.0860035	-0.0635943	0.0107325	-0.120558	Not Detected	Not Detected	Not Detected	Not Detected	Not Detected	Not Detected	Not Detected	Not Detected	VAC14-AS1	Homo sapiens VAC14 antisense RNA 1 (VAC14-AS1), long non-coding RNA [NR_034083]	TGAGGCGGTCCTGCCGCACTCAACCCAGAACCTCATCACTAAAAGGAACCTCATGGTTCA	70800458	chr16	70800399	+	FALSE	hs|16q22.2		100130894	NR_034083	VAC14 antisense RNA 1	chr16:70800399-70800458		NR_034083	THC2483267	Hs.678899
A_21_P0014516	-0.184046	-0.670823	-0.0957986	-0.881787	0.49687	-0.0941407	-0.0859034	-0.1786	Not Detected	Not Detected	Not Detected	Not Detected	Not Detected	Not Detected	Not Detected	Not Detected	LOC100507406	Homo sapiens uncharacterized LOC100507406 (LOC100507406), transcript variant 1, long non-coding RNA [NR_121618]	ATCCTATCAAAAATAAAACTCCTAGCCAGAGGGTCAGAACTAGAGGTGGTGGAGTGAACG	138052377	chr6	138051704	-	FALSE	hs|6q23.3	ENST00000411615	100507406	NR_121618	uncharacterized LOC100507406	chr6:138052377-138051704		NR_121618	THC2719752
A_33_P3402071	-1.42312	-0.751369	-2.28094	-0.478649	-1.55128	-0.731299	-0.878522	-1.6779	Not Detected	Not Detected	Not Detected	Not Detected	Not Detected	Not Detected	Not Detected	Not Detected			GAATAAAATGATATAATGTGTATTAAACCCTTAGAAAAGGGGCTGGCCTGGCATATAGTA	20138946	chr11	20138887	-	FALSE	hs|11p15.1					chr11:020138946-020138887
A_22_P00024945	-0.179489	-0.192848	0.827258	-0.195492	-0.0572367	-0.0975263	-0.0818837	-0.171987	Not Detected	Not Detected	Not Detected	Not Detected	Not Detected	Not Detected	Not Detected	Not Detected	lnc-BMP4-2	LNCipedia lincRNA (lnc-BMP4-2), lincRNA [lnc-BMP4-2:1]	TTTACAAAGGATGAGCACAAGGCCTTTTGGATAACCTGATAAGCCCTGCAACTCCTCTCT	54652002	chr14	54651943	-	FALSE	hs|14q22.2				lnc-BMP4-2:1	chr14:54652002-54651943
A_33_P3336514	1.21228	0.672049	1.25094	-0.288117	0.402341	-0.216351	1.03045	-0.0916165	Detected	Detected	Detected	Detected	Detected	Detected	Detected	Detected		ens	ACATCCTTCAAAAGGACTATGCCTGTTTATAAGCCCAGCTGTTTCTGCCCTGTGAAACAC	29499404	chr16	29499345	-	FALSE	hs|16p11.2	ENST00000552123		XM_006726616		chr16:29499404-29499345		XM_006726616	THC2514420	Hs.513695
A_21_P0002845	-0.174788	-0.192272	-0.0918112	-0.194735	-0.0560408	-0.100661	-0.0780422	-0.19436	Not Detected	Not Detected	Not Detected	Not Detected	Not Detected	Not Detected	Not Detected	Not Detected	lnc-ULK4-6	LNCipedia lincRNA (lnc-ULK4-6), lincRNA [lnc-ULK4-6:1]	AAGTAATGAGTTTGGGCTGAATGACAGAATTTAAACCTGAATATGACTCTGAAATCAGCC	40508086	chr3	40508027	-	FALSE	hs|3p22.1				lnc-ULK4-6:1	chr3:40508086-40508027
A_23_P142013	-1.76454	-1.64472	-2.28912	-1.16261	-2.99029	-0.99641	-2.91568	-1.7111	Detected	Detected	Detected	Detected	Not Detected	Detected	Not Detected	Detected	XAB2	Homo sapiens XPA binding protein 2 (XAB2), mRNA [NM_020196]	GCATCCTGGACCTGCGTATCGCAACACCCCAGATCGTCATCAACTATGCCATGTTCCTGG	7687308	chr19	7687249	-	FALSE	hs|19p13.2	ENST00000358368	56949	NM_020196	XPA binding protein 2	chr19:7687308-7687249	GO:0005515|GO:0006281|GO:0016020|GO:0006283|GO:0000398|GO:0001824|GO:0005654|GO:0005634|GO:0006289|GO:0071013|GO:0006351	NM_020196	THC2466265	Hs.9822
A_23_P166993	-0.16988	-0.272234	-0.225586	-0.404694	-0.0548272	-0.103568	-1.14237	-0.159338	Not Detected	Not Detected	Not Detected	Not Detected	Not Detected	Not Detected	Not Detected	Not Detected	EPHB1	Homo sapiens EPH receptor B1 (EPHB1), mRNA [NM_004441]	CAGGCAATCTCCATTTCTCAGTGACAGAAGCATGTTTGAGATGCCGTGGGAAACCAAATA	134978173	chr3	134978114	+	FALSE	hs|3q22.2	ENST00000398015	2047	NM_004441	EPH receptor B1	chr3:134978114-134978173	GO:0005515|GO:0031290|GO:0030424|GO:0005886|GO:0030010|GO:0048593|GO:0030425|GO:0005829|GO:0061351|GO:0046328|GO:0005005|GO:0046777|GO:0007411|GO:0060996|GO:0060997|GO:0070372|GO:0050965|GO:0070062|GO:0022008|GO:0051965|GO:0048013|GO:0031589|GO:0021952|GO:0018108|GO:0005576|GO:0001525|GO:0005524|GO:0060326|GO:0005887|GO:0031901|GO:0045121|GO:0021631|GO:0008046	NM_004441	THC2470800	Hs.116092
A_23_P163235	2.75059	2.99277	3.20236	2.91017	3.07807	3.95177	3.24019	2.95796	Not Detected	Not Detected	Not Detected	Not Detected	Not Detected	Not Detected	Not Detected	Not Detected	CKMT1A	Homo sapiens creatine kinase, mitochondrial 1A (CKMT1A), mRNA [NM_001015001]	TGGCTCGAGACTGGCCAGATGCTCGTGGAATTTGGCACAACAATGAGAAGAGCTTCCTGA	43988463	chr15	43988289	+	FALSE	hs|15q15.3	ENST00000413453	548596	NM_001015001	creatine kinase, mitochondrial 1A	chr15:43988289-43988463	GO:0005739|GO:0004111|GO:0034641|GO:0016310|GO:0006600|GO:0005743|GO:0044281|GO:0005524|GO:0070062	NM_001015001	THC2498424	Hs.741420
A_23_P350617	3.42096	3.47787	3.9041	3.72407	3.97823	4.51288	3.4285	3.30503	Not Detected	Not Detected	Not Detected	Not Detected	Not Detected	Not Detected	Not Detected	Not Detected	KLB	Homo sapiens klotho beta (KLB), mRNA [NM_175737]	AGTGCACTGTCTGCTTATTCCTTGTGCAGAAGAAACCACTGATATTCCTGGGTTGTTGCT	39450181	chr4	39450122	+	FALSE	hs|4p14	ENST00000257408	152831	NM_175737	klotho beta	chr4:39450122-39450181	GO:0005515|GO:0008286|GO:0048011|GO:0008284|GO:0005886|GO:0005975|GO:0017134|GO:0048015|GO:0005104|GO:0004553|GO:0007173|GO:0008543|GO:0045087|GO:0016021|GO:0090080|GO:0038095	NM_175737	THC2480984	Hs.90756
A_21_P0012575	1.7905	1.68488	2.38836	2.22726	2.38526	2.62375	2.72261	1.87647	Not Detected	Not Detected	Not Detected	Not Detected	Not Detected	Not Detected	Not Detected	Not Detected	XLOC_l2_010601	BROAD Institute lincRNA (XLOC_l2_010601), lincRNA [TCONS_l2_00020442]	ATAGCCAAGAAATTTGGAGCTCAGTTTCAAACATGCCAGCAGTGTAAACCCTTGCCCTTG	19566474	chr4	19535210	+	FALSE	hs|4p15.31					chr4:19535210-19566474
A_21_P0004478	-0.335223	-0.0998873	-0.573959	-0.321501	-0.673525	0.014155	-0.663972	0.501265	Detected	Not Detected	Detected	Detected	Detected	Detected	Not Detected	Detected	LOC102724758	PREDICTED: Homo sapiens uncharacterized LOC102724758 (LOC102724758), ncRNA [XR_425942]	AGTTTGAGAACCTCTACATTACCTACACCAAGCCTTCCCCAGCACTCAATTTATGGAAGA	180254027	chr5	180253968	-	FALSE	hs|5q35.3		102724758	XR_425942	uncharacterized LOC102724758	chr5:180254027-180253968		XR_425942	THC2763340
A_33_P3338559	0.431859	0.328088	0.859459	0.357852	0.633718	0.543923	0.779115	0.542557	Detected	Detected	Detected	Detected	Detected	Detected	Detected	Detected	RBBP4	Homo sapiens retinoblastoma binding protein 4 (RBBP4), transcript variant 1, mRNA [NM_005610]	TCTCCATGACTAACTGTGTAAGTGCTTAAAATGGAATAAATTGCTTTTCTACATAACCCC	33146258	chr1	33146199	+	FALSE	hs|1p35.1	ENST00000373493	5928	NM_005610	retinoblastoma binding protein 4	chr1:33146199-33146258	GO:0005515|GO:0010467|GO:0000790|GO:0008285|GO:0033186|GO:0042826|GO:0006325|GO:0005634|GO:0042393|GO:0016581|GO:0031497|GO:0016580|GO:0000086|GO:0051726|GO:0006338|GO:0016589|GO:0008094|GO:0006355|GO:0043044|GO:0006334|GO:0031492|GO:0006335|GO:0006336|GO:0000978|GO:0006351|GO:0034080|GO:0006260|GO:0043234|GO:0035098|GO:0045814|GO:0040029|GO:0005654|GO:0000980|GO:0000278	NM_005610	NP093775	Hs.16003
A_24_P332926	0.618124	0.413814	0.338445	0.229738	0.169931	0.555417	0.216169	0.45795	Detected	Detected	Detected	Detected	Detected	Detected	Detected	Detected	SUGP2	Homo sapiens SURP and G patch domain containing 2 (SUGP2), transcript variant 2, mRNA [NM_014884]	GTGTGTCTCATCCAGGAGCCAAAAGTCCATGAACCAGTTCGAATTGCCTATGACAGGCCT	19115001	chr19	19112449	-	FALSE	hs|19p13.11	ENST00000337018	10147	NM_014884	SURP and G patch domain containing 2	chr19:19115001-19112449	GO:0008380|GO:0006397|GO:0005654	NM_014884	THC2469384	Hs.515271
A_33_P3419567	-0.152061	-0.185536	1.31601	1.48484	1.53477	1.77474	1.38706	-0.139073	Not Detected	Not Detected	Not Detected	Not Detected	Not Detected	Not Detected	Not Detected	Not Detected	RAD21L1	Homo sapiens RAD21-like 1 (S. pombe) (RAD21L1), mRNA [NM_001136566]	GGAGTGCATACACTTCTGTCAACTGCTGCCCAGGATTTGATTCATGCTGAACTGAAAATG	1223489	chr20	1223430	+	FALSE	hs|20p13	ENST00000402452	642636	NM_001136566	RAD21-like 1 (S. pombe)	chr20:1223430-1223489	GO:0030999|GO:0009566|GO:0007059|GO:0005694|GO:0000724|GO:0030893|GO:0072520|GO:0034991|GO:0005634|GO:0007283|GO:0000800|GO:0070197	NM_001136566	THC2651361	Hs.713451
A_33_P3308764	1.81796	0.790443	1.81538	1.5917	1.43748	1.85813	1.38242	1.25501	Not Detected	Not Detected	Not Detected	Not Detected	Not Detected	Not Detected	Not Detected	Not Detected	RXRG	Homo sapiens retinoid X receptor, gamma (RXRG), transcript variant 2, non-coding RNA [NR_033824]	TGTTTCCCGTTCCTCTGACATCTTGTAAATGCTTTTTGAATTAAAGATGATAACAGGCTT	165406225	chr1	165406166	-	FALSE	hs|1q23.3	ENST00000465764	6258	NR_033824	retinoid X receptor, gamma	chr1:165406225-165406166	GO:0005515|GO:0010467|GO:0000977|GO:0006367|GO:0003707|GO:0055085|GO:0048384|GO:0007507|GO:0051289|GO:0007519|GO:0030182|GO:0007422|GO:0043401|GO:0031641|GO:0005654|GO:0008270|GO:0032526|GO:0004886	NR_033824	THC2482335	Hs.26550
ERCC-00077_121	-0.0782159	-0.185033	0.00234548	-0.0675097	-0.0127854	-0.12468	-0.023154	-0.11898	Not Detected	Not Detected	Not Detected	Not Detected	Not Detected	Not Detected	Not Detected	Not Detected		Unknown						pos
A_33_P3325758	-3.62988	-0.181965	-4.6098	-2.25513	-4.85475	-0.114826	-4.73601	-2.22338	Not Detected	Not Detected	Not Detected	Not Detected	Not Detected	Not Detected	Not Detected	Not Detected	lnc-SPATC1-1	PREDICTED: Homo sapiens sphingomyelin phosphodiesterase 5 (SMPD5), mRNA [XM_001714032]	AGTACCGCCCTGGAGGGGCTCACGGACCACCGGGCAGTGCGCCTGCAGCTCCGAGTCTCA	145106095	chr8	145106036	+	FALSE	hs|8q24.3			XM_001714032	lnc-SPATC1-1:2	chr8:145106036-145106095		XM_001714032	THC2604775	Hs.711115
A_21_P0001688	-0.141414	-1.61569	-0.0771459	-0.179483	-0.551812	-0.115653	-0.0563612	-0.885796	Not Detected	Not Detected	Not Detected	Not Detected	Not Detected	Not Detected	Not Detected	Not Detected	lnc-PTGFR-1	LNCipedia lincRNA (lnc-PTGFR-1), lincRNA [lnc-PTGFR-1:1]	AGGGTGGCACATGGAGTTCCCCTGGATTTCCTGGTCATGAGGAGTGGGTAGCAGGATGAA	78691008	chr1	78689353	+	FALSE	hs|1p31.1				lnc-PTGFR-1:1	chr1:78689353-78691008
A_19_P00802587	0.471675	-0.177989	-0.074654	-0.175898	-0.0461288	-0.483815	-1.33375	-0.47379	Not Detected	Not Detected	Not Detected	Not Detected	Not Detected	Not Detected	Not Detected	Not Detected		long intergenic non-protein coding RNA 385 [Source:HGNC Symbol;Acc:HGNC:42713] [ENST00000435044]	GAAAACCACCTGACCTCCAGATTCTCTCTCGTCCAGTGGAGATTCTCCTGCCCGAAGGCA	30728484	chr13	30728278	+	FALSE	hs|13q12.3	ENST00000435044				chr13:30728278-30728484
A_23_P364567	-0.133374	-0.176584	-0.0733854	-0.604269	-0.0453958	-0.117798	-0.052034	-0.121073	Not Detected	Not Detected	Not Detected	Not Detected	Not Detected	Not Detected	Not Detected	Not Detected	CLRN1	Homo sapiens clarin 1 (CLRN1), transcript variant 4, mRNA [NM_052995]	CATGTACAATGCTTTTGGAAAACCTTTTGAAACTCTGCATGGTCCCCTAGGGCTGTACCT	150659445	chr3	150659386	-	FALSE	hs|3q25.1	ENST00000468836	7401	NM_052995	clarin 1	chr3:150659445-150659386	GO:0005886|GO:0007605|GO:0060088|GO:0045494|GO:0030027|GO:0005902|GO:0010592|GO:0048870|GO:0007015|GO:0050957|GO:0016021|GO:0007601|GO:0050896|GO:0050953	NM_052995	NP598429	Hs.745448
A_24_P942030	-2.94558	-2.96986	-2.36631	-1.29828	-2.59938	-1.44835	-1.84463	-1.90085	Detected	Not Detected	Detected	Detected	Detected	Detected	Detected	Detected	VAMP4	Homo sapiens vesicle-associated membrane protein 4 (VAMP4), transcript variant 1, mRNA [NM_003762]	TCTTGGAACAAATCAGTAGGAATTGAAAAGAAAGCATGACCAACCCAATTACAGGGGATA	171670045	chr1	171669986	-	FALSE	hs|1q24.3	ENST00000236192	8674	NM_003762	vesicle-associated membrane protein 4	chr1:171670045-171669986	GO:0005802|GO:0035493|GO:0005794|GO:0009986|GO:0043001|GO:0090161|GO:0042996|GO:0000226|GO:0031201|GO:0006887|GO:0005764|GO:0006888|GO:0005484|GO:0000139|GO:0000149|GO:0016021|GO:0005768	NM_003762	THC2463491	Hs.6651
A_22_P00025312	-0.128341	-0.173591	-0.070805	-0.170117	-0.0439071	-0.118963	-0.049297	-0.116321	Not Detected	Not Detected	Not Detected	Not Detected	Not Detected	Not Detected	Not Detected	Not Detected	lnc-KBTBD3-1	2C43_A Chain A, Structure Of Aminoadipate-Semialdehyde Dehydrogenase- Phosphopantetheinyl Transferase In Complex With Coenzyme A. {Homo sapiens} (exp=-1; wgp=0; cg=0), partial (7%) [THC2783754]	GTTTTAATTCTATGTCCCTGCAGTCAAATGTTCAAATGCTGGTCCATCACTTCTTAGCTA	105956776	chr11	105956717	-	FALSE	hs|11q22.3				lnc-KBTBD3-1:2	chr11:105956776-105956717			THC2783754
A_23_P157007	-4.63725	-4.95242	-4.68509	-4.87241	-5.0387	-4.65082	-4.86877	-4.9216	Detected	Detected	Detected	Detected	Detected	Detected	Detected	Detected	TMEM176B	Homo sapiens transmembrane protein 176B (TMEM176B), transcript variant 1, mRNA [NM_014020]	TTGTGTCCTTGGTTTCCTTGGGAGTAGGTCTTCGAAACTTGTGTGGCCAGAGCTCCCAGC	150489208	chr7	150489149	-	FALSE	hs|7q36.1	ENST00000450753	28959	NM_014020	transmembrane protein 176B	chr7:150489208-150489149	GO:0031965|GO:0009887|GO:0016021|GO:2001199|GO:0030154	NM_014020	THC2467726	Hs.647090
A_33_P3268838	4.70908	3.03835	4.00712	3.87989	4.98584	5.4893	5.05365	4.85502	Not Detected	Not Detected	Not Detected	Not Detected	Not Detected	Not Detected	Not Detected	Not Detected	CPEB1	Homo sapiens cytoplasmic polyadenylation element binding protein 1 (CPEB1), transcript variant 5, mRNA [NM_001288819]	TATGCAGGCAAGACTGCACTCTCCTACAGATGTGTGGAGTAAGCTGTGGTGTAGTTTTTT	83212038	chr15	83211979	-	FALSE	hs|15q25.2	ENST00000620212	64506	NM_001288819	cytoplasmic polyadenylation element binding protein 1	chr15:83212038-83211979	GO:0006397|GO:0032869|GO:0030054|GO:0071456|GO:0014069|GO:0005634|GO:0035925|GO:0072687|GO:0046872|GO:0030425|GO:0005737|GO:0071230|GO:0048168|GO:0000166|GO:0000932|GO:0045211|GO:0007130|GO:2000766|GO:0000900	NM_001288819	THC2606198	Hs.547988
A_19_P00318404	-0.660478	-0.598753	-1.80854	-0.959037	-1.12143	-0.872361	-1.88261	-1.31034	Detected	Detected	Detected	Detected	Detected	Detected	Detected	Detected	LINC00989	Homo sapiens long intergenic non-protein coding RNA 989 (LINC00989), long non-coding RNA [NR_038826]	CAATGGGTGCTGCCTGTGTGTTCCTTCCCCTAAGCTTTAAACTCAACTGATATTAAAGGT	80497601	chr4	80497542	+	FALSE	hs|4q21.21	ENST00000515544	100506035	NR_038826	long intergenic non-protein coding RNA 989	chr4:80497542-80497601		NR_038826	THC2603307	Hs.507664
A_24_P686965	4.15604	3.68543	3.62384	4.65387	3.6889	3.08927	3.57502	4.13676	Not Detected	Not Detected	Not Detected	Not Detected	Not Detected	Not Detected	Not Detected	Detected	SH2D5	Homo sapiens SH2 domain containing 5 (SH2D5), transcript variant 1, mRNA [NM_001103161]	AGAGACCACAGTTTTCTCTTTGTTCCAATCTGCGCCACCTCGGTAGCCCCACTTTCCTTG	21046321	chr1	21046262	-	FALSE	hs|1p36.12	ENST00000375031	400745	NM_001103161	SH2 domain containing 5	chr1:21046321-21046262	GO:0030054|GO:0045211|GO:0014069	NM_001103161	THC2473200	Hs.591522
A_22_P00021375	-0.114334	-0.185468	-0.0640981	-0.159489	-0.0400276	-0.120966	-0.0427655	-0.105291	Not Detected	Not Detected	Not Detected	Not Detected	Not Detected	Not Detected	Not Detected	Not Detected		AGENCOURT_8943761 NIH_MGC_142 Homo sapiens cDNA clone IMAGE:6453069 5', mRNA sequence [BU596489]	TGGCATTTATTATTTGCCCCCAGGAAGGTCTGAAGGATTTTACTTTTAAAAACCATAGTC	46272224	chr22	46272165	-	FALSE	hs|22q13.31	ENST00000451118				chr22:46272224-46272165				Hs.534982
A_22_P00001752	-0.169064	-0.164127	-0.0627049	-0.157272	-0.0392249	-0.121236	-0.0415053	-0.103206	Not Detected	Not Detected	Not Detected	Not Detected	Not Detected	Not Detected	Not Detected	Not Detected	lnc-ATOH8-2	Homo sapiens cDNA clone IMAGE:4618599, partial cds. [BC056236]	CTGAATAGTGACTAGCAAAGAGTCACTCAGGCTACTTACAAATCCAGGACAGCAGCGTTT	86118279	chr2	86118220	+	FALSE	hs|2p11.2			BC056236	lnc-ATOH8-2:9	chr2:86118220-86118279			THC2500653	Hs.625888
A_33_P3379004	-0.130703	0.0666056	-0.0133858	-0.497852	0.251226	-0.289069	-0.0102248	0.841592	Not Detected	Not Detected	Not Detected	Detected	Not Detected	Detected	Not Detected	Detected		Homo sapiens cDNA FLJ27213 fis, clone SYN03652. [AK130723]	AGGTTTGCACACTAACGCATGTGATGACATTGGCCCCTCGGCTTCTGGGGACCTCCTTCA	99205558	chr13	99205499	-	FALSE	hs|13q32.2			AK130723		chr13:99205558-99205499			THC2490351
A_23_P408473	-2.57392	-2.42723	-3.16627	-2.26251	-3.27808	-1.95236	-3.15161	-2.51586	Detected	Detected	Detected	Detected	Detected	Detected	Detected	Detected	MROH1	Homo sapiens maestro heat-like repeat family member 1 (MROH1), transcript variant 1, mRNA [NM_032450]	CATGTGTGGCCCCAATCTGGCATGTGAGGAGCTCTCAGCTGCTTTCCAGAAACACCTGCA	145315889	chr8	145315830	+	FALSE	hs|8q24.3	ENST00000528919	727957	NM_032450	maestro heat-like repeat family member 1	chr8:145315830-145315889		NM_032450	NP409465	Hs.443139
A_22_P00022416	-0.103628	-0.15903	-1.15022	-0.150312	-0.0367277	-0.121628	-0.037895	-1.75549	Not Detected	Not Detected	Not Detected	Not Detected	Not Detected	Not Detected	Not Detected	Not Detected	LOC102724548	PREDICTED: Homo sapiens uncharacterized LOC102724548 (LOC102724548), ncRNA [XR_425157]	GTTTGTTGGATAGGAGAGAAAAGGAGACGAATGGGCAGGTATCATCAAAGATTCCTAAGA	70825523	chr1	70825464	-	FALSE	hs|1p31.1		102724548	XR_425157	uncharacterized LOC102724548	chr1:70825523-70825464		XR_425157	THC2636619	Hs.568549
A_22_P00006933	-0.1008	-0.157366	-0.0570249	-0.148059	0.247775	-0.121718	-0.281201	-0.0953219	Not Detected	Not Detected	Not Detected	Not Detected	Not Detected	Not Detected	Not Detected	Not Detected	lnc-GATAD2B-1	LNCipedia lincRNA (lnc-GATAD2B-1), lincRNA [lnc-GATAD2B-1:1]	AAACTATGATTTCTTCTGGAACCAAAGGATTGGCTCCTAGCTGTTCAGGGGAAGAGAGCT	153724636	chr1	153724577	-	FALSE	hs|1q21.3				lnc-GATAD2B-1:1	chr1:153724636-153724577			THC2557826
A_21_P0003909	-1.1359	-0.155626	-0.0555854	-0.145614	-0.0350614	-0.121711	-0.0355184	-0.424962	Not Detected	Not Detected	Not Detected	Not Detected	Not Detected	Not Detected	Not Detected	Not Detected	lnc-RP11-487E13.1.1-1	LNCipedia lincRNA (lnc-RP11-487E13.1.1-1), lincRNA [lnc-RP11-487E13.1.1-1:3]	TAAGATTCATAATCGACAAAGTATTAAAGGGAGCCTAGTCTGTGTCAGCTACCATCTGGC	178147759	chr4	178134766	-	FALSE	hs|4q34.3				lnc-RP11-487E13.1.1-1:3	chr4:178147759-178134766
A_21_P0007524	-0.615393	-0.724991	-0.0541228	-1.21265	-0.161371	0.651083	-0.421907	-0.2629	Not Detected	Not Detected	Not Detected	Not Detected	Not Detected	Not Detected	Not Detected	Not Detected	lnc-GABARAPL1-1	LNCipedia lincRNA (lnc-GABARAPL1-1), lincRNA [lnc-GABARAPL1-1:1]	AGCTTCCATTATAATTGTTGCTCCTTTGAAAGTAAACTTTGCTTCTCTTCCTACCTGTAA	10412929	chr12	10412870	+	FALSE	hs|12p13.2				lnc-GABARAPL1-1:1	chr12:10412870-10412929
A_23_P200579	3.3836	2.46075	3.61876	2.13828	3.7778	4.08319	3.45295	2.03634	Not Detected	Not Detected	Not Detected	Not Detected	Not Detected	Not Detected	Not Detected	Not Detected	CELA3B	Homo sapiens chymotrypsin-like elastase family, member 3B (CELA3B), mRNA [NM_007352]	TGGATTGAGGAGACCATAGCAAGCCACTAGAACCAAGGCCCAGCTGGCAGTGCTGATCGA	22315802	chr1	22313165	+	FALSE	hs|1p36.12	ENST00000290122	23436	NM_007352	chymotrypsin-like elastase family, member 3B	chr1:22313165-22315802	GO:0004252|GO:0006508|GO:0008233|GO:0008203	NM_007352	THC2469476	Hs.728752
A_22_P00011105	-0.937163	0.609566	1.2501	0.571371	-0.0324245	-1.30721	-0.0320999	0.671875	Not Detected	Not Detected	Not Detected	Not Detected	Not Detected	Not Detected	Not Detected	Not Detected	lnc-NUDT16-1	LNCipedia lincRNA (lnc-NUDT16-1), lincRNA [lnc-NUDT16-1:1]	TGTGTGTTCTTTGGCAAAGGAACTCCTGTTATACCATGACAGTAATAATAGCAGTAATAA	131239689	chr3	131239630	+	FALSE	hs|3q22.1				lnc-NUDT16-1:1	chr3:131239630-131239689
A_22_P00024708	-0.0874121	-0.148893	-0.0496579	-0.136194	-0.0315722	-0.121256	-0.0309824	-0.0864065	Not Detected	Not Detected	Not Detected	Not Detected	Not Detected	Not Detected	Not Detected	Not Detected	lnc-SRD5A3-2	DB536005 RIKEN full-length enriched human cDNA library, hippocampus Homo sapiens cDNA clone H023034B17 3', mRNA sequence [DB536005]	GAATTGAGGGAAAATTCATTTCTGTTGACTCAAGTACAGGCTGCTGAAAAGATTCTCAAG	55939190	chr4	55939131	+	FALSE	hs|4q12			DB536005	lnc-SRD5A3-2:1	chr4:55939131-55939190				Hs.641809
A_21_P0012909	-0.0847837	-0.147214	-0.0481508	0.0252268	-0.030639	-0.121028	-0.0298731	-0.0847602	Not Detected	Not Detected	Not Detected	Not Detected	Not Detected	Not Detected	Not Detected	Not Detected	XLOC_l2_012071	BROAD Institute lincRNA (XLOC_l2_012071), lincRNA [TCONS_l2_00022934]	GGCACTAAGACTCAGAAGATCTGGTTTTCAGTTCGCATTCTGCCTTTAACTGGTCTTGAA	67725640	chr5	67725581	-	FALSE	hs|5q13.1					chr5:67725640-67725581
A_21_P0005464	0.257715	-1.13412	-0.0465605	-0.131408	-0.0297603	0.664666	0.898724	-0.207938	Not Detected	Not Detected	Not Detected	Not Detected	Not Detected	Not Detected	Not Detected	Not Detected	lnc-FTSJ2-1	LNCipedia lincRNA (lnc-FTSJ2-1), lincRNA [lnc-FTSJ2-1:1]	TTCTTCTCCACCTGCTTCCATCAGGAGGCTTTGCAGGACAGAGACCTTGTCTGGCTGTCC	2360784	chr7	2360725	-	FALSE	hs|7p22.3				lnc-FTSJ2-1:1	chr7:2360784-2360725
A_22_P00020711	0.953644	-0.143923	-0.0451024	-0.270139	-0.0288579	-0.120399	-0.0276975	-0.894527	Not Detected	Not Detected	Not Detected	Not Detected	Not Detected	Not Detected	Not Detected	Not Detected		UI-HF-CB0-aoz-f-03-0-UI.r1 NIH_MGC_210 Homo sapiens cDNA clone IMAGE:3097084 5', mRNA sequence [CF139581]	AAACTGCAGATGGTGACATGCTCCCAGACTGTGGGAGTGAAGAGTGGCAACCCTTCTGGC	23224705	chr11	23224646	+	FALSE	hs|11p14.3	ENST00000533591		CF139581		chr11:23224646-23224705				Hs.625871
A_22_P00018728	-0.0771603	-0.142209	-0.0435645	-0.126633	-0.0279238	-0.120065	-0.0265014	-0.0801168	Not Detected	Not Detected	Not Detected	Not Detected	Not Detected	Not Detected	Not Detected	Not Detected	LOC101928817	PREDICTED: Homo sapiens uncharacterized LOC101928817 (LOC101928817), transcript variant X2, ncRNA [XR_245804]	TGCACCTGTCTTGCTATTATTTTACAGATGTGTTCTAAAAGCTATAAAGACGGAAATCAC	89831043	chr14	89830984	+	FALSE	hs|14q32.11		101928817	XR_245804	uncharacterized LOC101928817	chr14:89830984-89831043		XR_245804
A_23_P16652	-0.0808858	-0.369841	0.253402	-0.246252	-0.0886516	-0.740696	0.160938	-0.393032	Detected	Detected	Detected	Detected	Detected	Detected	Detected	Detected	ZNF555	Homo sapiens zinc finger protein 555 (ZNF555), transcript variant 1, mRNA [NM_152791]	TGCCTTTATGAGTTCCTTATCCTGAAAGTGGACACTCAAGGAGTGTGTCTGTAGTTCATT	2853999	chr19	2853940	+	FALSE	hs|19p13.3	ENST00000334241	148254	NM_152791	zinc finger protein 555	chr19:2853940-2853999	GO:0006355|GO:0005634|GO:0003677|GO:0046872|GO:0006351	NM_152791	THC2474254	Hs.47712
A_24_P696761	2.6058	2.59837	3.06217	3.33149	3.09989	3.62397	3.28941	3.33287	Not Detected	Not Detected	Not Detected	Not Detected	Not Detected	Not Detected	Not Detected	Not Detected	LEMD1	Homo sapiens LEM domain containing 1 (LEMD1), transcript variant 3, mRNA [NM_001001552]	TCTACCTGACTGTGGAAAATAAGTCGCTGTTTGGTTAAGTAATTTAGGAGCAAAGCAATG	205350823	chr1	205350764	-	FALSE	hs|1q32.1	ENST00000367151	93273	NM_001001552	LEM domain containing 1	chr1:205350823-205350764	GO:0016021	NM_001001552	THC2477419	Hs.745447
A_22_P00018850	0.886576	-0.137362	-0.469611	0.454069	-0.0251007	0.29179	-0.715075	0.906617	Not Detected	Not Detected	Not Detected	Not Detected	Not Detected	Not Detected	Not Detected	Not Detected	LOC101927207	Homo sapiens uncharacterized LOC101927207 (LOC101927207), long non-coding RNA [NR_110805]	TGAGATGCTGTGCAGTTATGACATATCCTCCCACCACAAAAGAACATTCCAGCTTGTCCA	47537982	chr17	47537923	-	FALSE	hs|17q21.33	ENST00000509950	101927207	NR_110805	uncharacterized LOC101927207	chr17:47537982-47537923		NR_110805	THC2621858	Hs.638402
A_21_P0001607	-0.0671267	-0.135833	-0.0372762	-0.117138	-0.0241758	-0.118266	-0.0224223	-0.0743174	Not Detected	Not Detected	Not Detected	Not Detected	Not Detected	Not Detected	Not Detected	Not Detected	lnc-UCHL5-1	LNCipedia lincRNA (lnc-UCHL5-1), lincRNA [lnc-UCHL5-1:1]	AAATGACAGCTAGAGGTTGGAGCAAACCTATGAGTTATGAGAGAAGTAGGAAGGCAGCTC	192921501	chr1	192921442	-	FALSE	hs|1q31.2				lnc-UCHL5-1:1	chr1:192921501-192921442
A_23_P47904	-0.0644879	-1.01145	-0.85038	-0.708333	-0.023133	-1.66692	-0.0213485	-0.0729818	Not Detected	Not Detected	Not Detected	Not Detected	Not Detected	Not Detected	Not Detected	Not Detected	CCDC65	Homo sapiens coiled-coil domain containing 65 (CCDC65), transcript variant 1, mRNA [NM_033124]	CAAGATCATGATACACAGCCGTGAGAGTGAAGATGAGAACCGGTATATCCGTAATGACAA	49312550	chr12	49312491	+	FALSE	hs|12q13.12	ENST00000552188	85478	NM_033124	coiled-coil domain containing 65	chr12:49312491-49312550		NM_033124	THC2703141	Hs.512805
A_21_P0003741	0.859641	0.815736	0.651847	0.237361	0.956081	1.05808	0.922853	1.32536	Not Detected	Not Detected	Not Detected	Not Detected	Not Detected	Not Detected	Not Detected	Not Detected	lnc-PHOX2B-2	LNCipedia lincRNA (lnc-PHOX2B-2), lincRNA [lnc-PHOX2B-2:2]	TACTTGTCAATAGTAGCCTGACCTTTTTCCCCATGGAGTTGCTAAGTGTGTTTTGTTTGT	41874911	chr4	41874852	-	FALSE	hs|4p13				lnc-PHOX2B-2:2	chr4:41874911-41874852
A_23_P50710	0.0491262	-0.131166	0.110594	0.188719	1.01251	0.976814	0.406112	-0.070455	Not Detected	Not Detected	Not Detected	Not Detected	Not Detected	Not Detected	Not Detected	Not Detected	CYP4F2	Homo sapiens cytochrome P450, family 4, subfamily F, polypeptide 2 (CYP4F2), mRNA [NM_001082]	TTGGACAGTCTACAGAAATGTGTCTTCAGCTTTGACAGCCATTGTCAGGAGAAACCCAGT	16001171	chr19	16000494	-	FALSE	hs|19p13.12	ENST00000587671	8529	NM_001082	cytochrome P450, family 4, subfamily F, polypeptide 2	chr19:16001171-16000494	GO:0005515|GO:0019369|GO:0000038|GO:0001676|GO:0052871|GO:0006805|GO:0052872|GO:0017144|GO:0055078|GO:0044281|GO:0006691|GO:0006690|GO:0043231|GO:0036101|GO:0005737|GO:0016324|GO:0042371|GO:0008392|GO:0005506|GO:0019373|GO:0050051|GO:0018685|GO:0052869|GO:0042377|GO:0042376|GO:0003091|GO:0003095|GO:0007596|GO:0097267|GO:0030195|GO:0032304|GO:0016709|GO:0032305|GO:0008217|GO:0005789|GO:0047057|GO:…	NM_001082	THC2471918	Hs.558423
A_24_P213120	-0.057312	-0.129671	-0.581492	-0.107815	-0.0202307	-0.115675	-0.0183723	-0.069217	Not Detected	Not Detected	Not Detected	Not Detected	Not Detected	Not Detected	Not Detected	Not Detected	TRIM64	Homo sapiens tripartite motif containing 64 (TRIM64), mRNA [NM_001136486]	GAAATGATTCCTTGCTATATAAGCCTTTCTGAGGATGTGAGATATGTGATATTTGGAGAT	89706643	chr11	89706584	+	FALSE	hs|11q14.3	ENST00000329862	120146	NM_001136486	tripartite motif containing 64	chr11:89706584-89706643	GO:0005622|GO:0008270	NM_001136486	THC2505602	Hs.454490
A_23_P52336	2.29709	1.67211	3.51495	2.18538	2.69242	1.20178	3.51826	2.18006	Detected	Detected	Detected	Detected	Detected	Detected	Detected	Detected	UNC5B	Homo sapiens unc-5 homolog B (C. elegans) (UNC5B), transcript variant 1, mRNA [NM_170744]	AAACCACAAGGGAAAAGAAAAACCCAGTTTCTTAGGAAACGCAAACGATTTATTATCCAG	73059656	chr10	73059597	+	FALSE	hs|10q22.1	ENST00000335350	219699	NM_170744	unc-5 homolog B (C. elegans)	chr10:73059597-73059656	GO:0005515|GO:0043524|GO:0043065|GO:0007411|GO:2001240|GO:0014068|GO:0016021|GO:0097190|GO:0033564	NM_170744	THC2471370	Hs.522997
A_33_P6570282	-0.787923	-0.762301	-0.577207	-0.36693	-0.967986	-0.658037	-0.618067	-0.397419	Detected	Detected	Detected	Detected	Detected	Detected	Detected	Detected	LINC00674	Homo sapiens long intergenic non-protein coding RNA 674 (LINC00674), long non-coding RNA [NR_027418]	GGAATTGGAATCACGGCGTTATCCTACCTTCACCATTTACCCCTGATAAATTGTCCACGT	66099189	chr17	66099130	+	FALSE	hs|17q24.2	ENST00000578200	100499466	NR_027418	long intergenic non-protein coding RNA 674	chr17:66099130-66099189		NR_027418	THC2759757	Hs.591212
A_24_P314585	-0.0502619	-0.125351	-0.0260854	-0.10122	-0.0171993	-0.113372	-0.0153599	-0.0658304	Not Detected	Not Detected	Not Detected	Not Detected	Not Detected	Not Detected	Not Detected	Not Detected	ERAS	ES cell expressed Ras [Source:HGNC Symbol;Acc:HGNC:5174] [ENST00000338270]	TGAAAGATTTTGTGCAAAATTAAATAAATGGTGTTTTGGGTTTCAAAGCTGCCTCCATGC	48688489	chrX	48688430	+	FALSE	hs|Xp11.23	ENST00000338270	3266	AB093575	ES cell expressed Ras	chrX:48688430-48688489	GO:0006184|GO:0005886|GO:0007264|GO:0005525		THC2488317
A_21_P0003983	-0.0479961	-0.123987	-0.0244612	-0.0990667	-0.0161808	-0.112533	-0.0143774	-0.0647807	Not Detected	Not Detected	Not Detected	Not Detected	Not Detected	Not Detected	Not Detected	Not Detected			CAAAACGCATTTACTCCTGGGAAAGTAAACACAAGCAAACAAAATGCCTCTTATACTACA	33009367	chr5	33009308	+	FALSE	hs|5p13.3	ENST00000511054				chr5:33009308-33009367			THC2719188
A_21_P0000504	1.69269	0.860282	1.72264	1.12668	1.55983	0.701071	1.33373	1.57273	Detected	Detected	Detected	Detected	Detected	Detected	Detected	Detected	RNU6ATAC	Homo sapiens RNA, U6atac small nuclear (U12-dependent splicing) (RNU6ATAC), small nuclear RNA [NR_023344]	GACAACACGCATACGGTTAAGGCATTGCCACCTACTTCGTGGCATCTAACCATCGTTTTT	137029621	chr9	137029562	-	FALSE	hs|9q34.2		100151684	NR_023344	RNA, U6atac small nuclear (U12-dependent splicing)	chr9:137029621-137029562		NR_023344	THC2534637	Hs.545589
A_33_P3351622	0.43577	-0.121313	-0.0146351	-0.0948129	-0.0141166	-0.11077	-0.0124335	-0.0627896	Not Detected	Not Detected	Not Detected	Not Detected	Not Detected	Not Detected	Not Detected	Not Detected	MYO3A	myosin IIIA [Source:HGNC Symbol;Acc:HGNC:7601] [ENST00000376301]	GCTGATCCTGTTTGACTTTCCTTTTTATGTGTACTCTATCTCTGTAAGCATTTTGGAATA	26305919	chr10	26305860	+	FALSE	hs|10p12.1	ENST00000376301	53904		myosin IIIA	chr10:26305860-26305919	GO:0005516|GO:0048839|GO:0007605|GO:0051491|GO:0016459|GO:0030175|GO:0032433|GO:0030898|GO:0005524|GO:0032426|GO:0001917|GO:0000146|GO:0005737|GO:0051015|GO:0046777|GO:0031941|GO:0004672|GO:0043531|GO:0018105|GO:0004674|GO:0018107|GO:0060002|GO:0007601|GO:0050896
A_33_P3251108	-1.13327	-1.52737	-0.796415	-0.881038	-0.792765	-0.82656	-0.844696	-0.989198	Detected	Detected	Detected	Detected	Detected	Detected	Detected	Detected	SLC33A1	Homo sapiens solute carrier family 33 (acetyl-CoA transporter), member 1 (SLC33A1), transcript variant 2, mRNA [NM_001190992]	TCTTCGTGGAAATGCAAAAGGAACAATTAATATATATGCTACTGGACATTCTAGCAAGGT	155546028	chr3	155544607	-	FALSE	hs|3q25.31	ENST00000359479	9197	NM_001190992	solute carrier family 33 (acetyl-CoA transporter), member 1	chr3:155546028-155544607	GO:0015295|GO:0008521|GO:0016020|GO:0000139|GO:0005887|GO:0006810|GO:0005789|GO:0015876|GO:0055085|GO:0015992	NM_001190992	THC2477385	Hs.478031
A_33_P3332547	3.59782	3.12806	3.22297	3.31304	3.83634	3.64563	3.05609	3.66046	Not Detected	Not Detected	Not Detected	Not Detected	Not Detected	Not Detected	Not Detected	Not Detected	IQCJ-SCHIP1	Homo sapiens IQCJ-SCHIP1 readthrough (IQCJ-SCHIP1), transcript variant 1, mRNA [NM_001197113]	AGAGACATGACTATTGGGCAGCTACAAGTGATAGTCAATGATCTCCATTCCCAGATAGAA	159606731	chr3	159606672	+	FALSE	hs|3q25.33	ENST00000475932	100505385	NM_001197113	IQCJ-SCHIP1 readthrough	chr3:159606672-159606731		NM_001197113	NP175795	Hs.134665
A_19_P00322850	0.43369	0.541458	-0.348637	-0.0887198	-0.0109649	-0.10787	-2.01397	0.858731	Not Detected	Not Detected	Not Detected	Not Detected	Not Detected	Not Detected	Not Detected	Not Detected	LOC102467147	Homo sapiens uncharacterized LOC102467147 (LOC102467147), long non-coding RNA [NR_104664]	GGCCTGACCTCTATGGTATGAATAAATGAGCTCCATGAAGACAATAAGATCTCCTGAAAT	55763605	chr5	55763546	-	FALSE	hs|5q11.2	ENST00000511661	102467147	NR_104664	uncharacterized LOC102467147	chr5:55763605-55763546		NR_104664	THC2641504	Hs.650177
A_22_P00018897	0.624606	-1.3305	-0.467048	0.434911	0.669152	0.853269	-0.763104	-0.0377803	Not Detected	Not Detected	Not Detected	Not Detected	Not Detected	Not Detected	Not Detected	Not Detected		BX107688 Soares_NFL_T_GBC_S1 Homo sapiens cDNA clone IMAGp998J234013, mRNA sequence [BX107688]	TCTAGACAGCGGGTGTCCCCACGGGGTGTCCAGAAGCTGCTGCATGGACCATGCATCGAT	1307111	chr7	1307052	+	FALSE	hs|7p22.3	ENST00000453798				chr7:1307052-1307111			THC2705363	Hs.128936
A_21_P0010369	-0.0331902	-0.115181	-0.0131323	-0.0848191	-0.00884366	-0.105781	-0.00764645	-0.0584429	Not Detected	Not Detected	Not Detected	Not Detected	Not Detected	Not Detected	Not Detected	Not Detected		PREDICTED: Homo sapiens uncharacterized LOC100506877 (LOC100506877), misc_RNA [XR_109739]	CACAATGCACAGGGCTTGTTTCCTATGAAAGAGAGAATCCACTTAAGAATAAACTTCAGG	48846953	chr22	48845134	+	FALSE	hs|22q13.32	ENST00000453866				chr22:48845134-48846953			THC2641788	Hs.650193
A_32_P155364	1.02417	-0.117031	1.5096	0.43236	1.25726	0.132795	1.54002	0.749914	Detected	Detected	Detected	Detected	Detected	Detected	Detected	Detected	RPL7	Homo sapiens ribosomal protein L7 (RPL7), mRNA [NM_000971]	TCAACAGGCTTATTAGAAAAATGAACCAAGGTGTCTACCATGATTATTTTTCTAAGCTGG	74203307	chr8	74202911	-	FALSE	hs|8q21.11	ENST00000352983	6129		ribosomal protein L7	chr8:74203307-74202911	GO:0005515|GO:0010467|GO:0006364|GO:0003723|GO:0019058|GO:0005634|GO:0003729|GO:0006412|GO:0006413|GO:0042803|GO:0006414|GO:0005829|GO:0000184|GO:0016032|GO:0042273|GO:0070062|GO:0003735|GO:0006614|GO:0019083|GO:0006415|GO:0003677|GO:0016020|GO:0030529|GO:0022625|GO:0005925|GO:0044267	NM_000971	THC2465604	Hs.571841
A_23_P125233	3.82985	4.00717	4.31687	3.98087	4.10631	4.28752	3.82342	3.67493	Detected	Not Detected	Detected	Detected	Detected	Detected	Detected	Detected	CNN1	Homo sapiens calponin 1, basic, smooth muscle (CNN1), mRNA [NM_001299]	AGAGACCCAGCGGACACACGCGGTTTCGTTTGCAGCGACTGGCATACTATGTGGATGTGA	11661064	chr19	11661005	+	FALSE	hs|19p13.2	ENST00000252456	1264	NM_001299	calponin 1, basic, smooth muscle	chr19:11661005-11661064	GO:0005516|GO:0031032|GO:0003779|GO:0006940|GO:0005856|GO:0005925	NM_001299	THC2465951	Hs.465929
A_33_P3337034	-0.124543	-0.192055	-0.0945014	-0.0459672	0.00544175	-0.0109377	0.0728398	-0.114333	Detected	Detected	Detected	Detected	Detected	Detected	Detected	Detected	PRPF4B	Homo sapiens pre-mRNA processing factor 4B (PRPF4B), mRNA [NM_003913]	GTTGCGGATAATGACATAACACCTTATCTTGTCAGTAGATTTTATCGTGCTCCTGAAATC	4056668	chr6	4056609	+	FALSE	hs|6p25.2	ENST00000466185	8899	NM_003913	pre-mRNA processing factor 4B	chr6:4056609-4056668	GO:0008380|GO:0005515|GO:0004672|GO:0005694|GO:0004674|GO:0000398|GO:0006468|GO:0005654|GO:0071013|GO:0005524	NM_003913	THC2536554	Hs.159014
A_33_P3217470	-0.0253841	-0.111084	-0.00654604	-0.0776188	-0.00450972	-0.101279	-0.00390714	-0.05562	Not Detected	Not Detected	Not Detected	Not Detected	Not Detected	Not Detected	Not Detected	Not Detected	LOC101928259	Homo sapiens uncharacterized LOC101928259 (LOC101928259), long non-coding RNA [NR_110391]	TCTGAAACAGTGGCCACAGCTATAAAAATCAACAGATAAAGTCTTTACTGTGTCTAGTCC	71932189	chrX	71932130	+	FALSE	hs|Xq13.2		101928259	NR_110391	uncharacterized LOC101928259	chrX:71932130-71932189		NR_110391	THC2649461
A_23_P424051	-0.023556	-0.110132	-0.00493764	0.64324	-0.00341738	-0.100089	-0.00297673	-0.0943432	Not Detected	Not Detected	Not Detected	Not Detected	Not Detected	Not Detected	Not Detected	Not Detected	SLC25A48	Homo sapiens solute carrier family 25, member 48 (SLC25A48), mRNA [NM_145282]	CAGATGCAGACACAACCGTTTCGGGACGGAGGTGAACACAGGATGACTACAGTGTTCCCT	135223752	chr5	135188483	+	FALSE	hs|5q31.1	ENST00000412661	153328	NM_145282	solute carrier family 25, member 48	chr5:135188483-135223752	GO:0005743|GO:0016021|GO:0055085	NM_145282	THC2479486	Hs.412418
A_23_P368393	-0.487233	-0.078803	0.173114	-0.484832	0.097989	-0.745854	0.20272	-0.188903	Detected	Detected	Detected	Detected	Detected	Detected	Detected	Detected	SF3B1	Homo sapiens splicing factor 3b, subunit 1, 155kDa (SF3B1), transcript variant 2, mRNA [NM_001005526]	GTGGCATTGCTTAATGATATACCACAGTCAACAGAACAGTATGATCCATTTGCTGAGCAC	198285791	chr2	198285246	-	FALSE	hs|2q33.1	ENST00000414963	23451	NM_001005526	splicing factor 3b, subunit 1, 155kDa	chr2:198285791-198285246	GO:0005515|GO:0008380|GO:0010467|GO:0005634|GO:0009952|GO:0071013|GO:0016607|GO:0000398|GO:0000375|GO:0003682|GO:0005654|GO:0005681|GO:0005689	NM_001005526	THC2638239	Hs.632554
A_21_P0008780	0.196978	-0.108305	-0.34073	-0.0727364	-0.00122977	-0.0976355	-0.00117848	-0.0538814	Not Detected	Not Detected	Not Detected	Not Detected	Not Detected	Not Detected	Not Detected	Not Detected	lnc-VPS33B-2	LNCipedia lincRNA (lnc-VPS33B-2), lincRNA [lnc-VPS33B-2:1]	CTCTGCAGGAAGGCCATCCACAGTTATATCTTGCTTTAAAAAAGCAAAACTTTGAAAAAT	92346303	chr15	92346244	-	FALSE	hs|15q26.1				lnc-VPS33B-2:1	chr15:92346303-92346244
A_21_P0001376	-0.0183319	-0.107514	3.5256e-05	-0.07111	0.0881982	-0.0963471	-0.000230131	-0.0533761	Not Detected	Not Detected	Not Detected	Not Detected	Not Detected	Not Detected	Not Detected	Not Detected	lnc-TTC24-1	LNCipedia lincRNA (lnc-TTC24-1), lincRNA [lnc-TTC24-1:1]	GTTTCGTTCACTTGTTTTACACAGTGGGCTTCCAACTAAACTTTCCTTTGAAGAGCCGGG	156483108	chr1	156483049	+	FALSE	hs|1q22				lnc-TTC24-1:1	chr1:156483049-156483108
A_22_P00009207	-0.0166871	-0.106631	-0.924605	-0.0695608	0.0010085	-0.0950762	0.000686048	-0.0529646	Not Detected	Not Detected	Not Detected	Not Detected	Not Detected	Not Detected	Not Detected	Not Detected	LOC100506457		AATTGTGATCAACCAGAATCCAGAACACGCTGTGCTTAATGGAGTGAACTGCCTGTGAAG	12006036	chr2	12005977	+	FALSE	hs|2p25.1	ENST00000429878	100506457		uncharacterized LOC100506457	chr2:12005977-12006036			THC2657735
A_21_P0012654	2.95232	1.8042	2.83502	1.71893	3.12459	1.71232	2.70545	1.97048	Detected	Detected	Detected	Detected	Detected	Detected	Detected	Detected	LOC101928803	PREDICTED: Homo sapiens uncharacterized LOC101928803 (LOC101928803), transcript variant X2, ncRNA [XR_251551]	ATCTACCACGAAGCTGTTGTTCCACACCAGAACCAAATGAGCGCAAGATCTGACAAAAAA	9153631	chr4	9153119	-	FALSE	hs|4p16.1		101928803	XR_251551	uncharacterized LOC101928803	chr4:9153631-9153119		XR_251551	THC2558518
A_21_P0014033	-0.322299	-0.105228	-0.570746	1.09805	-0.922252	-0.481953	-0.354086	-0.0108432	Not Detected	Not Detected	Not Detected	Not Detected	Not Detected	Not Detected	Not Detected	Not Detected			CAGTGTGCAGAAGGGCCCCTGCTCTATGCTGTTTCCGTATCCAAGCCCAAGCTCTTCTAG	90773	chr10	90714	+	FALSE	hs|10p15.3	ENST00000575066				chr10:90714-90773
A_21_P0011354	-0.541557	-0.889444	-1.1511	-0.345286	-1.06421	0.077074	-1.40309	-0.897533	Detected	Detected	Detected	Detected	Detected	Detected	Detected	Detected	XLOC_l2_004844	BROAD Institute lincRNA (XLOC_l2_004844), lincRNA [TCONS_l2_00008932]	AGGATAGATGCCCACAGCCCCTCTCCTTCAACCACATATGTCCAAGTAAAACTAGTATTT	23186602	chr15	23186543	-	FALSE	hs|15q11.2					chr15:23186602-23186543			THC2500351
A_23_P427703	-1.06293	-1.26799	-2.97015	-0.92661	-1.0142	-1.05011	-2.84632	-0.829253	Detected	Detected	Detected	Detected	Detected	Detected	Detected	Detected	MT1L	Homo sapiens metallothionein 1L (gene/pseudogene) (MT1L), non-coding RNA [NR_001447]	CTGCTGTGCCTGATGTGGGGACAGACCTGCTCCCAGATGTAAACAGAGCAACCTGCACAA	56652639	chr16	56652580	+	FALSE	hs|16q12.2	ENST00000565768	4500	NR_001447	metallothionein 1L (gene/pseudogene)	chr16:56652580-56652639		NR_001447	THC2477025	Hs.647358
A_33_P3224505	0.257158	-0.103318	-0.224902	0.491763	0.00658222	-0.182802	-0.626561	-0.36538	Not Detected	Not Detected	Not Detected	Not Detected	Not Detected	Not Detected	Not Detected	Not Detected	LOC100131099	Homo sapiens cDNA FLJ44095 fis, clone TESTI4042444. [AK126083]	CGCCAAGCTGCTGTCCAAGTTAAACCAATTCAGCATCTGGCACCTTGTTTACAAGCGTGA	60978020	chr20	60977961	-	FALSE	hs|20q13.33		100131099	AK126083	uncharacterized LOC100131099	chr20:60978020-60977961			THC2481838	Hs.664462
A_22_P00015881	-0.00767974	-0.326523	0.0109226	-0.061714	0.00771939	-0.0870126	0.00605174	-0.0508023	Not Detected	Not Detected	Not Detected	Not Detected	Not Detected	Not Detected	Not Detected	Not Detected	TCEAL3	transcription elongation factor A (SII)-like 3 [Source:HGNC Symbol;Acc:HGNC:28247] [ENST00000477014]	ATTTATGAAGGTGAACAGTCAAACGTCAGTGCAGGATCTGAACTGCAGGGGAAATAAGGG	102883586	chrX	102883527	+	FALSE	hs|Xq22.2	ENST00000477014	85012		transcription elongation factor A (SII)-like 3	chrX:102883527-102883586	GO:0006355|GO:0005634|GO:0006351
A_22_P00003249	-0.00633027	-0.102213	0.0124566	-0.0605874	0.00884746	-0.650808	-0.43504	-0.0504903	Not Detected	Not Detected	Not Detected	Not Detected	Not Detected	Not Detected	Not Detected	Not Detected	CISTR	Homo sapiens chondrogenesis-associated transcript (CISTR), transcript variant 1, long non-coding RNA [NR_104332]	AAATGAACAAACGCATTCAGGCATAGCCACATGCCAGTCACACAGATGGATAGACAAGAG	54144497	chr12	54144438	-	FALSE	hs|12q13.13	ENST00000570015	102216268	NR_104332	chondrogenesis-associated transcript	chr12:54144497-54144438		NR_104332	THC2634016
A_21_P0003575	-0.00517701	-0.101723	0.0140355	-0.0594864	0.0100302	-0.0842224	-0.318483	-0.0503634	Not Detected	Not Detected	Not Detected	Not Detected	Not Detected	Not Detected	Not Detected	Not Detected			ATTTCCTTATAGGAGGAGTGAAGAGTAAGCATTTGGATTGGACCAGGATTTGGAGAACTT	11773404	chr4	11773345	+	FALSE	hs|4p15.33	ENST00000508998				chr4:11773345-11773404			THC2724164
A_22_P00021451	-0.00385877	-0.101246	0.0155187	-0.0585133	0.0111383	-0.0827937	0.00867122	-0.0502023	Not Detected	Not Detected	Not Detected	Not Detected	Not Detected	Not Detected	Not Detected	Not Detected		long intergenic non-protein coding RNA 942 [Source:HGNC Symbol;Acc:HGNC:48636] [ENST00000515614]	TGAAATGGAGAGCTGATTCCTTGCCATTCCGCAGGACAAGCGTCCTGTCTCCTACTGCCC	1609771	chr12	1609712	-	FALSE	hs|12p13.33	ENST00000515614				chr12:1609771-1609712
A_23_P61447	-0.0673255	0.107772	0.477445	0.295716	0.489193	-0.473444	0.502545	0.280645	Detected	Detected	Detected	Detected	Detected	Detected	Detected	Detected	ETFDH	Homo sapiens electron-transferring-flavoprotein dehydrogenase (ETFDH), transcript variant 1, mRNA [NM_004453]	AAGGTGGAGGAGGACCTGCTTACAATGGAATGTAAACTGCAGCTAGCCAGTTTCTTTCAA	159629704	chr4	159629645	+	FALSE	hs|4q32.1	ENST00000506422	2110	NM_004453	electron-transferring-flavoprotein dehydrogenase	chr4:159629645-159629704	GO:0048039|GO:0051539|GO:0048038|GO:0031966|GO:0050660|GO:0043783|GO:0009055|GO:0044281|GO:0033539|GO:0046872|GO:0022904|GO:0004174|GO:0005759|GO:0016491|GO:0031305|GO:0022900|GO:0006979|GO:0044237	NM_004453	THC2462834	Hs.155729
A_24_P355967	-0.00159835	0.249084	0.336697	0.787787	0.506366	0.223227	0.396564	-0.0499549	Not Detected	Not Detected	Not Detected	Not Detected	Not Detected	Not Detected	Not Detected	Not Detected	HTR2A	Homo sapiens 5-hydroxytryptamine (serotonin) receptor 2A, G protein-coupled (HTR2A), transcript variant 1, mRNA [NM_000621]	AGCAGGTGACTTTCCTATGACACTCATCAGGTAAACTGATGCTTTCAGATCCATCGGTTT	47407996	chr13	47407937	-	FALSE	hs|13q14.2	ENST00000542664	3356	NM_000621	5-hydroxytryptamine (serotonin) receptor 2A, G protein-coupled	chr13:47407996-47407937	GO:0008219|GO:0030424|GO:0008284|GO:0001659|GO:0005886|GO:0043267|GO:0050731|GO:0048148|GO:0007268|GO:0051378|GO:0007202|GO:0032403|GO:0044380|GO:0014059|GO:0005829|GO:0070852|GO:0001965|GO:0004993|GO:0045907|GO:0043406|GO:0043198|GO:0071886|GO:0008144|GO:0043025|GO:0050966|GO:0007613|GO:0014832|GO:0070374|GO:0045821|GO:0050965|GO:0014824|GO:0051209|GO:0010513|GO:0051967|GO:0042493|GO:0007568|GO:…	NM_000621	THC2477265	Hs.72630
A_32_P86245	1.28884	-0.100086	0.258804	1.25044	-0.418345	2.11442	0.358902	0.566034	Not Detected	Not Detected	Not Detected	Not Detected	Not Detected	Not Detected	Not Detected	Not Detected	EFHC1	Homo sapiens EF-hand domain (C-terminal) containing 1 (EFHC1), transcript variant A, mRNA [NM_018100]	TGTGGTAGAGGAGCTTTGGGCTACTCCTTAACAAATCATTCATGGATCGGCAGCAAATCT	52360270	chr6	52360211	+	FALSE	hs|6p12.2	ENST00000538167	114327	NM_018100	EF-hand domain (C-terminal) containing 1	chr6:52360211-52360270	GO:0072686|GO:0005813|GO:0021795|GO:0005930|GO:0005509|GO:0043025|GO:0008022	NM_018100	THC2533676	Hs.403171
A_22_P00013240	0.541176	0.455649	0.965451	0.701723	1.30878	-0.335181	0.842173	-0.0498514	Not Detected	Not Detected	Not Detected	Not Detected	Not Detected	Not Detected	Not Detected	Not Detected	LOC100507283	Homo sapiens uncharacterized LOC100507283 (LOC100507283), long non-coding RNA [NR_103862]	CATCGTTTTCCGGTTTTTCGTACTCAAAGAACACTGTCAATTATGACAGCTCTGTGACCT	124671149	chr11	124671090	+	FALSE	hs|11q24.2		100507283	NR_103862	uncharacterized LOC100507283	chr11:124671090-124671149		NR_103862	THC2499923	Hs.564177
A_24_P291401	-2.08689	-2.06639	-2.41945	-1.88553	-2.60623	-1.46584	-2.63384	-1.63348	Detected	Detected	Detected	Detected	Detected	Detected	Detected	Detected	TMEM150A	Homo sapiens transmembrane protein 150A (TMEM150A), transcript variant 1, mRNA [NM_001031738]	TGTGAGTGGGTGTGTGTCATCGATATCCTCATTTTCTATGGCACCTTCAGCTACGAGTTT	85826387	chr2	85826328	-	FALSE	hs|2p11.2	ENST00000422458	129303	NM_001031738	transmembrane protein 150A	chr2:85826387-85826328	GO:0030262|GO:0005886|GO:0009056|GO:0016021|GO:0005764	NM_001031738	THC2567684	Hs.591559
A_22_P00009974	1.29868	0.712674	2.12842	0.486756	1.56371	1.58716	0.887131	-0.0498743	Not Detected	Not Detected	Not Detected	Not Detected	Not Detected	Not Detected	Not Detected	Not Detected	SNAP25-AS1	Homo sapiens SNAP25 antisense RNA 1 (SNAP25-AS1), long non-coding RNA [NR_040710]	TCTCTGAAAACTGCATCGCAAAATGGAAGAAAGAGGGGGTCCCACTACTGTTTCAAAAGA	10199944	chr20	10199885	-	FALSE	hs|20p12.2		100131208	NR_040710	SNAP25 antisense RNA 1	chr20:10199944-10199885		NR_040710	THC2701791	Hs.658178
A_21_P0005615	-0.520073	-0.0989502	-0.83695	-0.0621969	0.0189959	-0.0725338	-0.784359	-0.0498643	Not Detected	Not Detected	Not Detected	Not Detected	Not Detected	Not Detected	Not Detected	Not Detected	LOC101929622	Homo sapiens uncharacterized LOC101929622 (LOC101929622), long non-coding RNA [NR_125820]	GTTTCTGACCACTGATCTACATTACTGAAAGGTTACATGTGAAATAAATGTGGGGTGTGT	37591008	chr8	37590949	+	FALSE	hs|8p11.23		101929622	NR_125820	uncharacterized LOC101929622	chr8:37590949-37591008		NR_125820	THC2710632	Hs.127775
A_23_P19115	-0.0767484	-0.761076	0.016715	-0.221785	0.544169	-0.566737	0.30018	0.110466	Detected	Detected	Detected	Detected	Detected	Detected	Detected	Detected	GSPT2	Homo sapiens G1 to S phase transition 2 (GSPT2), mRNA [NM_018094]	AAATTGGTCCCAGAGAAGGACTAAGCAATTTTCTTGATGCCTCTGCAAGATACTGTGAGG	51488645	chrX	51488586	+	FALSE	hs|Xp11.22	ENST00000340438	23708	NM_018094	G1 to S phase transition 2	chrX:51488586-51488645	GO:0005515|GO:0010467|GO:0007049|GO:0000184|GO:0003924|GO:0006415|GO:0005525|GO:0044267|GO:0006412|GO:0005829	NM_018094	THC2472485	Hs.59523
A_23_P35045	-6.46245	-5.9777	-6.50962	-5.71204	-6.37098	-5.7881	-6.66621	-5.93513	Detected	Detected	Detected	Detected	Detected	Detected	Detected	Detected	ARHGAP30	Homo sapiens Rho GTPase activating protein 30 (ARHGAP30), transcript variant 1, mRNA [NM_001025598]	TTCCCAAGAAAGTCAACAAGATCTTGTTCCCAGGGAGTGGGTCATTGGCCAAAGGGAACA	161017294	chr1	161017235	-	FALSE	hs|1q23.3	ENST00000368013	257106	NM_001025598	Rho GTPase activating protein 30	chr1:161017294-161017235	GO:0043547|GO:0051056|GO:0007264|GO:0016023|GO:0043231|GO:0005829|GO:0005096	NM_001025598	THC2601052	Hs.389374
A_24_P227585	-0.183405	-0.132957	0.0445252	-0.0690041	0.374263	-0.453239	0.154659	0.118066	Detected	Detected	Detected	Detected	Detected	Detected	Detected	Detected	GPALPP1	Homo sapiens GPALPP motifs containing 1 (GPALPP1), mRNA [NM_018559]	TGATGACACATCTGGAGATCGATCAATCTGGACAGATACTCCAGCTGATAGGGAAAGGAA	45589724	chr13	45589665	+	FALSE	hs|13q14.12	ENST00000379151	55425	NM_018559	GPALPP motifs containing 1	chr13:45589665-45589724		NM_018559	THC2471318	Hs.744143
A_22_P00002974	0.00677035	-0.0982873	-0.0497404	-0.050988	0.0234804	-1.34326	-0.434029	-0.0504557	Not Detected	Not Detected	Not Detected	Not Detected	Not Detected	Not Detected	Not Detected	Not Detected	lnc-C6orf118-1	Homo sapiens cDNA FLJ33469 fis, clone BRAMY2002005. [AK090788]	GACTTGCAACGTTCTTCTCAGCCTTCCTTCGCACCACTAAATTATCTCATTAAGTCAGGA	165206923	chr6	165206864	-	FALSE	hs|6q27				lnc-C6orf118-1:2	chr6:165206923-165206864			THC2516532	Hs.556296
A_22_P00019241	0.00739074	-0.0981769	-0.107815	0.139145	0.0245914	-0.0652866	0.0185997	-0.0506618	Not Detected	Not Detected	Not Detected	Not Detected	Not Detected	Not Detected	Not Detected	Not Detected	KCNQ5-AS1	Homo sapiens KCNQ5 antisense RNA 1 (KCNQ5-AS1), long non-coding RNA [NR_046621]	TAGGAAATACAGATTAAAAAATGAAGAAACAAAATATAACTGTGATCTCACCACTCAAAG	73845069	chr6	73845010	-	FALSE	hs|6q13		100873997	NR_046621	KCNQ5 antisense RNA 1	chr6:73845069-73845010		NR_046621		Hs.743196
A_33_P3339070	0.007997	1.05271	1.60693	-0.0503471	0.980309	1.22939	0.0689368	1.29765	Not Detected	Not Detected	Not Detected	Not Detected	Not Detected	Not Detected	Not Detected	Not Detected	LINC00704	Homo sapiens long intergenic non-protein coding RNA 704 (LINC00704), long non-coding RNA [NR_024475]	TTTCCAAAATAAATAAAGAGCAGGCTAGAGGGAAACCTCCAGTCCTTAGAAACCACGGCA	4692436	chr10	4692377	-	FALSE	hs|10p15.1	ENST00000430998	100216001	NR_024475	long intergenic non-protein coding RNA 704	chr10:4692436-4692377		NR_024475	THC2620594	Hs.634869
A_22_P00017436	0.00900317	-0.098013	0.0346601	-0.177464	0.0268243	-0.0622263	-0.206703	-0.0511093	Not Detected	Not Detected	Not Detected	Not Detected	Not Detected	Not Detected	Not Detected	Not Detected	GNA14-AS1	Homo sapiens GNA14 antisense RNA 1 (GNA14-AS1), long non-coding RNA [NR_121184]	CTTTGGTGAAAAAGGTAGCCTGTTCAGGACACAGCAGAATGTGATTTTTCACTTCTGAAG	80133015	chr9	80132956	+	FALSE	hs|9q21.2		101927422	NR_121184	GNA14 antisense RNA 1	chr9:80132956-80133015		NR_121184	THC2616597	Hs.434324
A_24_P190541	0.678316	0.885978	1.2145	0.790832	1.20846	0.355187	1.10189	0.697216	Detected	Detected	Detected	Detected	Detected	Detected	Detected	Detected	BRWD1	Homo sapiens bromodomain and WD repeat domain containing 1 (BRWD1), transcript variant 1, mRNA [NM_018963]	TTCAAAGTTTAGACCTGATACTAGTTCCAAATCATCAGATTTGGGATCTGTAACTGAATC	40568557	chr21	40568498	-	FALSE	hs|21q22.2	ENST00000446924	54014	NM_018963	bromodomain and WD repeat domain containing 1	chr21:40568557-40568498	GO:0003674|GO:0005737|GO:0006357|GO:0008360|GO:0007010|GO:0005730|GO:0005634|GO:0006351	NM_018963	NP1158458	Hs.654740
A_33_P3268174	1.54572	1.22956	2.13016	1.1133	1.72174	0.540272	2.20884	1.30461	Detected	Detected	Detected	Detected	Detected	Detected	Detected	Detected	KBTBD6	Homo sapiens kelch repeat and BTB (POZ) domain containing 6 (KBTBD6), mRNA [NM_152903]	GCTTATCTCAAACAGATTACCCATCTGCAGAACTAAGGAAAGCAATTTATGTATGAAAGA	41701940	chr13	41701881	-	FALSE	hs|13q14.11	ENST00000379485	89890	NM_152903	kelch repeat and BTB (POZ) domain containing 6	chr13:41701940-41701881	GO:0005515|GO:0008150|GO:0003674|GO:0005575	NM_152903	THC2492106	Hs.534040
A_33_P3286739	0.00997397	-0.0979034	0.0381035	-0.0496669	0.0300858	-0.0580824	0.0223736	-0.0521237	Not Detected	Not Detected	Not Detected	Not Detected	Not Detected	Not Detected	Not Detected	Not Detected	N4BP2L1	PREDICTED: Homo sapiens NEDD4 binding protein 2-like 1 (N4BP2L1), transcript variant X1, mRNA [XM_006719890]	ATCTGTGGACTACTCCATCAGAATTGCCTCAGGTGGCTATTAAAATCCGAGTTCATGGAC	32977876	chr13	32977817	-	FALSE	hs|13q13.1		90634	XM_006719890	NEDD4 binding protein 2-like 1	chr13:32977876-32977817		XM_006719890	THC2651728
A_24_P167984	-0.562827	0.198892	-0.454979	0.220135	-0.199958	0.0819921	-0.250923	0.133718	Detected	Detected	Detected	Detected	Detected	Detected	Detected	Detected	ATMIN	Homo sapiens ATM interactor (ATMIN), transcript variant 1, mRNA [NM_015251]	AAGTTCAGTTGAACAGTACAGAAACACAGACCATGAGTTCTGGGTTTGAAACCCTGGGGA	81078432	chr16	81078373	+	FALSE	hs|16q23.2	ENST00000566488	23300	NM_015251	ATM interactor	chr16:81078373-81078432	GO:0005515|GO:0045502|GO:0044212|GO:0005634|GO:0045893|GO:0046872|GO:0006974|GO:0006351	NM_015251	THC2496925	Hs.16349
A_19_P00321124	1.85018	2.0982	2.86186	2.32334	2.21868	1.95594	1.89435	1.92871	Not Detected	Not Detected	Not Detected	Not Detected	Not Detected	Not Detected	Not Detected	Not Detected	LINC01468	Homo sapiens long intergenic non-protein coding RNA 1468 (LINC01468), transcript variant 1, long non-coding RNA [NR_120641]	ACTTCTGGCCACAACGGCAACCAGTAAAATGACTATTTTTACTGTCTTATCTATTAATGA	54210932	chr10	54210873	-	FALSE	hs|10q21.1	ENST00000435813	101928687	NR_120641	long intergenic non-protein coding RNA 1468	chr10:54210932-54210873		NR_120641		Hs.380362
A_32_P206497	0.0108497	-0.0979049	0.0413727	-0.0497106	0.0332986	-0.166455	0.0245185	-0.0533452	Not Detected	Not Detected	Not Detected	Not Detected	Not Detected	Not Detected	Not Detected	Not Detected		kielin/chordin-like protein [Source:HGNC Symbol;Acc:HGNC:17585] [ENST00000492679]	TGTGTGTAACTATGACACATAGTTAACAAGTAACACACGTTTGTTCAGTTAAAGGAATGC	128502571	chr7	128502512	-	FALSE	hs|7q32.1	ENST00000492679		AK090684		chr7:128502571-128502512			THC2483536
A_33_P3351745	-0.128655	-1.13894	-1.63468	-0.711485	-0.305079	-0.98819	-1.61142	0.315978	Detected	Detected	Detected	Detected	Detected	Detected	Detected	Detected	PVRIG	Homo sapiens poliovirus receptor related immunoglobulin domain containing (PVRIG), mRNA [NM_024070]	TTACCCCATTTCAGTCATTTCCTGCTGCAACTAAGTCAGCAACACAGTTTCTCTGATGTC	99819110	chr7	99819051	+	FALSE	hs|7q22.1	ENST00000451963	79037	NM_024070	poliovirus receptor related immunoglobulin domain containing	chr7:99819051-99819110	GO:0016021	NM_024070	THC2497731	Hs.729356
A_24_P404840	2.45832	1.89932	2.74232	2.9198	2.89799	3.7073	2.64134	2.9808	Not Detected	Not Detected	Not Detected	Not Detected	Not Detected	Not Detected	Not Detected	Not Detected	GJB1	Homo sapiens gap junction protein, beta 1, 32kDa (GJB1), transcript variant 2, mRNA [NM_000166]	AAGCAGAATGAGATCAACAAGCTGCTGAGTGAGCAGGATGGCTCCCTGAAAGACATACTG	70444346	chrX	70444287	+	FALSE	hs|Xq13.1	ENST00000361726	2705	NM_000166	gap junction protein, beta 1, 32kDa	chrX:70444287-70444346	GO:0007267|GO:0006810|GO:0005789|GO:0061024|GO:0005922|GO:0016264|GO:0016021|GO:0042803|GO:0007399	NM_000166	THC2461161	Hs.333303
A_22_P00011458	0.011633	-0.0979691	0.0451632	0.409513	0.0375049	-0.0485594	0.0271791	-0.0553524	Not Detected	Not Detected	Not Detected	Not Detected	Not Detected	Not Detected	Not Detected	Not Detected		BX092927 Soares placenta Nb2HP Homo sapiens cDNA clone IMAGp998O14195 ; IMAGE:136549, mRNA sequence [BX092927]	CTCCTAGTGCCTGCAGCCACGCAATACATATTTGAAAAGTAAGTGGAAATCTGTCAAGTG	118774970	chr9	118774911	+	FALSE	hs|9q33.1	ENST00000416507				chr9:118774911-118774970			THC2656209	Hs.160681
A_23_P68942	0.497042	-0.552063	0.36134	-0.185678	0.558727	-0.0458011	0.44273	0.168543	Detected	Detected	Detected	Detected	Detected	Detected	Detected	Detected	RPL3	Homo sapiens ribosomal protein L3 (RPL3), transcript variant 1, mRNA [NM_000967]	GCTACCATCACCGCACTGAGATCAACAAGAAGATTTATAAGATTGGCCAGGGCTACCTTA	39710722	chr22	39710186	-	FALSE	hs|22q13.1	ENST00000481985	6122	NM_000967	ribosomal protein L3	chr22:39710722-39710186	GO:0010467|GO:0003735|GO:0019083|GO:0006614|GO:0003723|GO:0019058|GO:0005730|GO:0005634|GO:0006415|GO:0006412|GO:0006413|GO:0005829|GO:0006414|GO:0005737|GO:0000184|GO:0016032|GO:0071353|GO:0005654|GO:0022625|GO:0044267|GO:0005925|GO:0070062	NM_000967	THC2532419	Hs.119598
A_22_P00010253	-0.413271	-0.754824	-0.588758	-0.0510438	-0.938631	-0.328578	0.0284206	-0.228619	Not Detected	Not Detected	Not Detected	Not Detected	Not Detected	Not Detected	Not Detected	Not Detected	lnc-MTERF-5	LNCipedia lincRNA (lnc-MTERF-5), lincRNA [lnc-MTERF-5:1]	GCGCCCCGTAGTCTGTCTTTCACCAGGAGGGAGGAGCCTTGAAACCGACGCAGAACTGGA	90893738	chr7	90893679	-	FALSE	hs|7q21.13				lnc-MTERF-5:1	chr7:90893738-90893679
A_22_P00009379	0.0111909	-0.0979854	0.0476596	-0.0513726	0.0405752	-0.0447681	0.0290162	-0.0571254	Not Detected	Not Detected	Not Detected	Not Detected	Not Detected	Not Detected	Not Detected	Not Detected			GGTACACATGAAGATATTTACCACTCCTTTATCACATAGAGAAAAATCAGGCTAACTCTT	157685254	chr5	157685195	+	FALSE	hs|5q33.3	ENST00000518103				chr5:157685195-157685254
A_22_P00000755	0.0112262	-0.0979678	0.0484238	-0.0518328	0.0415616	0.510205	0.0295905	-0.0576313	Not Detected	Not Detected	Not Detected	Not Detected	Not Detected	Not Detected	Not Detected	Not Detected			ATAACTGGTAAATAACCTGGAAAGCGGGTTCAACTAGGAGCCCCCAAAATCATGCTCCTT	45581711	chr7	45581652	+	FALSE	hs|7p12.3	ENST00000443714				chr7:45581652-45581711
A_33_P3360227	0.0108721	-0.097952	0.0490911	-0.0522852	0.0424778	-0.29882	0.0301593	-0.28097	Not Detected	Not Detected	Not Detected	Not Detected	Not Detected	Not Detected	Not Detected	Not Detected		DC397705 TESTI2 Homo sapiens cDNA clone TESTI2031480 5', mRNA sequence [DC397705]	ATTCGATCCGAGGTTTCTAGTCCCCAGCTGGACATCACAGCACCAACTCCCACTCAGGAG	111195789	chr6	111195730	+	FALSE	hs|6q21			DC397705		chr6:111195730-111195789				Hs.740139
A_22_P00012831	2.02774	0.542357	2.00117	0.659168	1.73068	0.403128	1.76546	0.81594	Not Detected	Detected	Detected	Detected	Detected	Detected	Detected	Detected	lnc-RASA1-3	LNCipedia lincRNA (lnc-RASA1-3), lincRNA [lnc-RASA1-3:20]	GAGGTGACTGCAGTTAACTAAAACCATGGAAAGCAAACCCATAGATAAAGGGATACTATG	87578903	chr5	87578844	+	FALSE	hs|5q14.3				lnc-RASA1-3:20	chr5:87578844-87578903			THC2757513
A_33_P3380311	1.99547	0.509584	0.803596	1.46512	1.56756	0.256457	0.708836	0.328938	Not Detected	Not Detected	Not Detected	Not Detected	Not Detected	Not Detected	Not Detected	Not Detected	ATRX	Homo sapiens alpha thalassemia/mental retardation syndrome X-linked (ATRX), transcript variant 1, mRNA [NM_000489]	TTTTGGACCACAAAGAAGAAGAAGAGTTGACTGAAGAAGAAAGAAAAGCAGCTTGGGCTG	76778809	chrX	76778750	-	FALSE	hs|Xq21.1	ENST00000480283	546	NM_000489	alpha thalassemia/mental retardation syndrome X-linked	chrX:76778809-76778750	GO:0005515|GO:0070087|GO:0005634|GO:0035064|GO:0007283|GO:0042393|GO:0060009|GO:0045944|GO:0010571|GO:0031933|GO:0006338|GO:0032508|GO:0070603|GO:0006355|GO:0072711|GO:0030330|GO:0006334|GO:0004386|GO:0015616|GO:0006310|GO:0006336|GO:0005524|GO:0003677|GO:0003678|GO:0006351|GO:0006306|GO:0005720|GO:0006281|GO:0003682|GO:0016605|GO:0072520|GO:0005654|GO:0008270|GO:0031297|GO:0032206|GO:0030900	NM_000489	THC2787160	Hs.533526
A_24_P79054	-2.84857	-2.88314	-3.33129	-2.92236	-3.23672	-1.89099	-3.30207	-3.05807	Detected	Detected	Detected	Detected	Detected	Detected	Detected	Detected	TGFB1	Homo sapiens transforming growth factor, beta 1 (TGFB1), mRNA [NM_000660]	CAACTATTGCTTCAGCTCCACGGAGAAGAACTGCTGCGTGCGGCAGCTGTACATTGACTT	41847802	chr19	41838142	-	FALSE	hs|19q13.2	ENST00000221930	7040	NM_000660	transforming growth factor, beta 1	chr19:41847802-41838142	GO:0005515|GO:0001657|GO:0002513|GO:0006796|GO:0005615|GO:0007406|GO:0005114|GO:0006754|GO:0010763|GO:0001948|GO:0007173|GO:0000165|GO:0002062|GO:0006611|GO:0007179|GO:0000060|GO:0010800|GO:0007565|GO:0009986|GO:0002460|GO:0005796|GO:0010742|GO:0007568|GO:0000122|GO:0005125|GO:0007182|GO:0007183|GO:0010936|GO:0007184|GO:0002028|GO:0016049|GO:0008083|GO:0008284|GO:0007093|GO:0008285|GO:0005886|GO:…	NM_000660	THC2467887	Hs.645227
A_23_P88630	2.4243	2.25475	2.80896	2.32588	2.36129	1.81684	2.63962	2.55769	Detected	Detected	Detected	Detected	Detected	Detected	Detected	Detected	BLM	Homo sapiens Bloom syndrome, RecQ helicase-like (BLM), transcript variant 1, mRNA [NM_000057]	TATGCATTCTCATAACAACCGAATCTCAATGTACATAGACCCTCTTTCTTGTTTGTCAGC	91358554	chr15	91358495	+	FALSE	hs|15q26.1	ENST00000559724	641	NM_000057	Bloom syndrome, RecQ helicase-like	chr15:91358495-91358554	GO:0005515|GO:0007095|GO:0010165|GO:0048478|GO:0046632|GO:0005657|GO:0005634|GO:0000079|GO:0051259|GO:0016363|GO:0002039|GO:0005737|GO:0004003|GO:0003697|GO:0000723|GO:0000724|GO:0046641|GO:0051782|GO:0032508|GO:0016887|GO:0000729|GO:0008026|GO:0043140|GO:0000781|GO:0072711|GO:0000405|GO:0070244|GO:0004386|GO:0005730|GO:0051880|GO:0051098|GO:0006310|GO:0000800|GO:0000228|GO:0005524|GO:0071479|GO:…	NM_000057	THC2603060	Hs.725208
A_23_P379475	2.64668	2.82487	1.97563	2.83204	2.42097	3.32429	2.04912	2.78397	Detected	Detected	Detected	Detected	Detected	Detected	Detected	Detected	DHCR24	Homo sapiens 24-dehydrocholesterol reductase (DHCR24), mRNA [NM_014762]	TTTTCTTTAGAATCAGAATTGTAGCCAGTTTCTTTGGCCAGAAGGATGAATACTTGGATA	55315569	chr1	55315510	-	FALSE	hs|1p32.3	ENST00000535035	1718	NM_014762	24-dehydrocholesterol reductase	chr1:55315569-55315510	GO:0006695|GO:0008285|GO:0008762|GO:0005783|GO:0050660|GO:0007265|GO:0005634|GO:0044281|GO:0016628|GO:0005829|GO:0030539|GO:0008104|GO:0050614|GO:0042605|GO:0009888|GO:0061024|GO:0007050|GO:0009725|GO:0043154|GO:0005856|GO:0006979|GO:0042987|GO:0043066|GO:0000246|GO:0006915|GO:0000139|GO:0016020|GO:0005789|GO:0031639|GO:0043588|GO:0016021|GO:0019899|GO:0055114	NM_014762	THC2497269	Hs.498727
A_24_P154868	-0.0814616	-0.0973079	0.695931	0.186884	0.0480809	-0.457385	-1.38038	-0.0629265	Not Detected	Not Detected	Not Detected	Not Detected	Not Detected	Not Detected	Not Detected	Not Detected	MEP1A	Homo sapiens meprin A, alpha (PABA peptide hydrolase) (MEP1A), mRNA [NM_005588]	CCTGGAGGACCATAACTGGCCACAGTACTTCAGAGACCCATGTGACCCAAACCCTTGCCA	46803241	chr6	46803182	+	FALSE	hs|6p12.3	ENST00000230588	4224	NM_005588	meprin A, alpha (PABA peptide hydrolase)	chr6:46803182-46803241	GO:0005515|GO:0005887|GO:0017090|GO:0007586|GO:0006508|GO:0008270|GO:0004222|GO:0005615|GO:0070062	NM_005588	THC2486461	Hs.179704
A_24_P921321	-2.96467	-2.59869	-2.8633	-2.48417	-2.72422	-2.44653	-3.0366	-2.70443	Detected	Detected	Detected	Detected	Detected	Detected	Detected	Detected	PTPRJ	Homo sapiens protein tyrosine phosphatase, receptor type, J (PTPRJ), transcript variant 1, mRNA [NM_002843]	TGAAATGCTTGATTGTACTTATTGAGCTAAACAAGTCTTGGTGACTGTTGTTGATTTGCC	48192107	chr11	48192048	+	FALSE	hs|11p11.2	ENST00000613246	5795	NM_002843	protein tyrosine phosphatase, receptor type, J	chr11:48192048-48192107	GO:0051898|GO:0005515|GO:0051897|GO:0030308|GO:0008285|GO:0030054|GO:0008013|GO:0005886|GO:0048709|GO:0060242|GO:0051894|GO:0030155|GO:2000272|GO:0035335|GO:0007507|GO:0016791|GO:0005911|GO:0043407|GO:0010572|GO:0010642|GO:0004725|GO:0070062|GO:0051019|GO:0001772|GO:0030336|GO:0070097|GO:0045295|GO:0009986|GO:0019901|GO:0042059|GO:0032587|GO:0005161|GO:0050860|GO:0050918|GO:0045785|GO:0007596|GO:…	NM_002843	THC2633482	Hs.318547
A_23_P10785	-1.42612	-1.15821	-1.23154	-0.733134	-1.34676	-1.56684	-1.20106	-1.01457	Detected	Detected	Detected	Detected	Detected	Detected	Detected	Detected	VTI1A	Homo sapiens vesicle transport through interaction with t-SNAREs 1A (VTI1A), mRNA [NM_145206]	GCAGTGGAAACCGAGCAAATTGGTCAGGAGATGTTGGAAAACCTTAGTCATGACAGAGAA	114428023	chr10	114298077	+	FALSE	hs|10q25.2	ENST00000393077	143187	NM_145206	vesicle transport through interaction with t-SNAREs 1A	chr10:114298077-114428023	GO:0044306|GO:0012507|GO:0048471|GO:0005794|GO:0005795|GO:0090161|GO:0030136|GO:0031201|GO:0006891|GO:0048280|GO:0006896|GO:0008021|GO:0006888|GO:0005484|GO:0000139|GO:0050882|GO:0031902|GO:0000149|GO:0043025|GO:0005789|GO:0042147|GO:0006623|GO:0016021|GO:0005768	NM_145206	THC2690818	Hs.194554
A_21_P0006004	0.00692013	0.233407	0.0532534	-0.101302	0.0508294	-0.0331972	0.0342903	-0.0654702	Not Detected	Not Detected	Not Detected	Not Detected	Not Detected	Not Detected	Not Detected	Not Detected			GGGTAGCGATTATCTGAATAATATGTGCTTCCTGTCTGTAGTGAGGTGTGAACATGGTGG	33722539	chr9	33722480	+	FALSE	hs|9p13.3	ENST00000449144				chr9:33722480-33722539
A_21_P0011770	0.975436	1.14837	1.42009	0.850262	1.45065	0.463369	1.39707	0.73446	Detected	Detected	Detected	Detected	Detected	Detected	Detected	Detected	LINC01535	Homo sapiens long intergenic non-protein coding RNA 1535 (LINC01535), transcript variant 1, long non-coding RNA [NR_110718]	CATTTTCCTTATCTCCCTCCCAAGGGGCTGTTTCCTGTATTTATTGACTCCCTGTTTAAA	37754324	chr19	37754265	+	FALSE	hs|19q13.12	ENST00000592712	101927667		long intergenic non-protein coding RNA 1535	chr19:37754265-37754324		NR_110718	THC2496644	Hs.633102
A_21_P0003363	0.00537921	-0.0959104	-0.690381	-0.059203	0.0524556	-0.0315949	0.0349239	-0.0672886	Not Detected	Not Detected	Not Detected	Not Detected	Not Detected	Not Detected	Not Detected	Not Detected		BX114935 NCI_CGAP_Brn23 Homo sapiens cDNA clone IMAGp998J165190, mRNA sequence [BX114935]	TGACAGACAATCTGGATAATTTTGCCTCTGAAACTTTCAAAACAAAGTCATTTCATGCAG	55222117	chr4	55222058	+	FALSE	hs|4q12	ENST00000511634				chr4:55222058-55222117			THC2660198	Hs.738157
A_24_P126139	3.0959	2.67392	3.25969	3.08807	3.08169	1.69129	3.37043	3.12418	Not Detected	Not Detected	Not Detected	Not Detected	Not Detected	Not Detected	Not Detected	Not Detected	RAB9B	Homo sapiens RAB9B, member RAS oncogene family (RAB9B), mRNA [NM_016370]	CTTCATCATAAAGACCTCTATCAACTCACAAAAGTATTTGTCTCTATTAGAGTGGCATGT	103078011	chrX	103077952	-	FALSE	hs|Xq22.2	ENST00000243298	51209	NM_016370	RAB9B, member RAS oncogene family	chrX:103078011-103077952	GO:0005515|GO:0005774|GO:0005886|GO:0005770|GO:0003924|GO:0005525|GO:0005764|GO:0006886|GO:0045335|GO:0006184|GO:0030670|GO:0042147|GO:0032482|GO:0019003|GO:0090385	NM_016370	THC2601062	Hs.522736
A_33_P3293519	0.0039989	-0.094953	0.0537812	1.03689	0.0540009	-0.0302653	-0.538972	-0.0692399	Not Detected	Not Detected	Not Detected	Not Detected	Not Detected	Not Detected	Not Detected	Not Detected	PWAR4	Homo sapiens Prader Willi/Angelman region RNA 4 (PWAR4), long non-coding RNA [NR_022010]	AATTACCATGCTCAATGATTACGCTGAGGCCCAACCTAGGTGAGAAATTTGGAGGAGGAT	25457052	chr15	25456993	+	FALSE	hs|15q11.2		347745	NR_022010	Prader Willi/Angelman region RNA 4	chr15:25456993-25457052		NR_022010	NP1168996	Hs.711815
A_22_P00001595	1.74451	1.41048	0.281678	-1.18306	-0.024694	-0.635209	-0.334747	-2.21673	Not Detected	Not Detected	Not Detected	Not Detected	Not Detected	Not Detected	Not Detected	Not Detected	lnc-ARNTL-1	LNCipedia lincRNA (lnc-ARNTL-1), lincRNA [lnc-ARNTL-1:1]	ATCTTTTATGAGTAGTTGAGCAAGAACAGTTGTCTGATTCTGCGGTGTCGGAGAGTGGAG	13691179	chr11	13691120	+	FALSE	hs|11p15.2				lnc-ARNTL-1:1	chr11:13691120-13691179
A_21_P0009686	0.00212431	0.012675	0.0536712	-0.0623321	0.0555221	1.18786	0.58212	-0.0711453	Not Detected	Not Detected	Not Detected	Not Detected	Not Detected	Not Detected	Not Detected	Not Detected	lnc-OR10H5-2	LNCipedia lincRNA (lnc-OR10H5-2), lincRNA [lnc-OR10H5-2:3]	CAACAGATAACCACCTTTAACTCCTGTTTAGGTGGTCTTCTATACGGACATGCTTGACAC	15940011	chr19	15939826	+	FALSE	hs|19p13.12				lnc-OR10H5-2:3	chr19:15939826-15940011
A_21_P0002073	-0.543768	-0.176567	-1.00944	-0.265401	-0.868524	-0.146068	-1.02468	-0.551641	Detected	Detected	Detected	Detected	Detected	Detected	Detected	Detected		DB092709 TESTI4 Homo sapiens cDNA clone TESTI4042421 5', mRNA sequence [DB092709]	TTCATGTTCCACCTTCCCCTCTTCCCCGCTATTCCACAGGGTCTGGAGGAGAAGAGCAGA	97969253	chr2	97969194	+	FALSE	hs|2q11.2	ENST00000422600				chr2:97969194-97969253				Hs.589814
A_22_P00009732	0.000170941	-0.0924807	-0.053947	-0.0639379	0.0569947	-0.027935	0.0361854	-0.0731578	Not Detected	Not Detected	Not Detected	Not Detected	Not Detected	Not Detected	Not Detected	Not Detected	lnc-MCU-1	LNCipedia lincRNA (lnc-MCU-1), lincRNA [lnc-MCU-1:1]	CTATAGGAGAGTTTATGACCAGCCTTTCCGTAGTTCAGCCTTAGACAAAGAAGCAGCACT	74262714	chr10	74262655	+	FALSE	hs|10q22.1				lnc-MCU-1:1	chr10:74262655-74262714
A_33_P3244818	-0.29591	-0.00785256	-0.264305	-0.557277	-0.211425	-0.714483	-0.334057	-0.365187	Detected	Detected	Detected	Detected	Detected	Detected	Detected	Detected	RSBN1L	Homo sapiens round spermatid basic protein 1-like (RSBN1L), mRNA [NM_198467]	ACTTAGGGCCAGATGCACTGTAAACATTGCAGGTTTAAACATAAAGGAGTCTTTAAAAAA	77408711	chr7	77408652	+	FALSE	hs|7q11.23	ENST00000445288	222194	NM_198467	round spermatid basic protein 1-like	chr7:77408652-77408711	GO:0005634	NM_198467	THC2463590	Hs.592289
A_21_P0001944	2.33714	0.581319	1.57906	1.42107	2.47482	0.385012	2.49463	2.04787	Not Detected	Not Detected	Not Detected	Not Detected	Not Detected	Not Detected	Not Detected	Detected	LOC101927156		CCAAGCTCAGTTCCAGAATCACATGATGAAAAGAATGATGGAAAGAAAATGTTTGTGATA	182227614	chr2	182227555	+	FALSE	hs|2q31.3	ENST00000428474	101927156		uncharacterized LOC101927156	chr2:182227555-182227614		XR_251228	THC2518790	Hs.580074
A_22_P00013937	-0.810292	0.239054	-0.480856	-0.85657	-0.514408	-0.68679	-0.73233	-0.52389	Detected	Detected	Detected	Detected	Detected	Detected	Detected	Detected	PDXK	pyridoxal (pyridoxine, vitamin B6) kinase [Source:HGNC Symbol;Acc:HGNC:8819] [ENST00000438837]	ATTCTTGGTACCTCCTGGTGGTGCCTGGGAGGGAGCCACTGCTGTACAGAGATGCCAATT	45152092	chr21	45152033	+	FALSE	hs|21q22.3	ENST00000438837	8566	AK056502	pyridoxal (pyridoxine, vitamin B6) kinase	chr21:45152033-45152092	GO:0042823|GO:0000287|GO:0008283|GO:0042816|GO:0006767|GO:0008478|GO:0005634|GO:0044281|GO:0030955|GO:0031402|GO:0031403|GO:0005524|GO:0042803|GO:0005829|GO:0016310|GO:0005737|GO:0006766|GO:0030170|GO:0005654|GO:0008270|GO:0009443|GO:0070062		THC2706463	Hs.284491
A_24_P129632	3.51189	3.76887	3.47009	4.43967	3.4038	3.56796	3.54568	4.10571	Detected	Not Detected	Detected	Not Detected	Detected	Detected	Not Detected	Detected	DLG5	Homo sapiens discs, large homolog 5 (Drosophila) (DLG5), mRNA [NM_004747]	AGTTTTCTAGCTCAGACAAACTATGAAAAACTGTAGACTATTCTCAAGGTATTAACTCGC	79550783	chr10	79550724	-	FALSE	hs|10q22.3	ENST00000614211	9231	NM_004747	discs, large homolog 5 (Drosophila)	chr10:79550783-79550724	GO:0005515|GO:0008092|GO:0008285|GO:0005886|GO:0008013|GO:0045186|GO:0030159|GO:0045176|GO:0042981|GO:0072205|GO:0045197|GO:0035556|GO:0007165|GO:0005737|GO:0016337|GO:0060441|GO:0005913|GO:0006461|GO:0030859|GO:0071896|GO:0030901	NM_004747	THC2520594	Hs.652690
A_21_P0009560	-0.00539563	-0.0875376	0.0512116	-0.0679242	0.0601723	-0.0265972	0.0363324	-0.0786464	Not Detected	Not Detected	Not Detected	Not Detected	Not Detected	Not Detected	Not Detected	Not Detected	lnc-TCF4-1	LNCipedia lincRNA (lnc-TCF4-1), lincRNA [lnc-TCF4-1:3]	ATATGAGGATCAACTAATCGGAACCAGTCATAAGCATCAGATTGGGCCAGCAAGCACATC	53443309	chr18	53443250	-	FALSE	hs|18q21.2				lnc-TCF4-1:3	chr18:53443309-53443250
A_23_P122041	-0.667753	-0.62291	-0.692699	-0.477328	-0.556908	-0.233138	-0.59683	-0.328652	Detected	Detected	Detected	Detected	Detected	Detected	Detected	Detected	PPP2CA	Homo sapiens protein phosphatase 2, catalytic subunit, alpha isozyme (PPP2CA), mRNA [NM_002715]	CATTAACACCTCGTGAATACAATTTAACTTCCATTTAGCTATAGCTTTACTCAGCATGAC	133533156	chr5	133533097	-	FALSE	hs|5q31.1	ENST00000481195	5515	NM_002715	protein phosphatase 2, catalytic subunit, alpha isozyme	chr5:133533156-133533097	GO:0005515|GO:0008380|GO:0010467|GO:0030308|GO:0010469|GO:0071902|GO:0030111|GO:0005886|GO:0006672|GO:0000159|GO:0005634|GO:0050811|GO:0010719|GO:0030155|GO:0046872|GO:0005829|GO:0070208|GO:0005739|GO:0000188|GO:0031952|GO:0006470|GO:0000184|GO:0015630|GO:0046983|GO:0004722|GO:0006275|GO:0070062|GO:0042518|GO:0051321|GO:0006355|GO:0010033|GO:0042176|GO:0007084|GO:0006915|GO:0008022|GO:0000922|GO:…	NM_002715	THC2465466	Hs.105818
A_33_P3407751	-0.0079641	-0.0849436	0.0499127	-0.0694799	0.0612858	-0.519822	0.0361188	-0.080959	Not Detected	Not Detected	Not Detected	Not Detected	Not Detected	Not Detected	Not Detected	Not Detected		Homo sapiens cDNA FLJ44041 fis, clone TESTI4029370. [AK126029]	CTTGGAAACTGACTCTCACAGTCCGAAACCCTTCAGATATGCTTTAATCTATGAGTTCAC	77519741	chr9	77519682	-	FALSE	hs|9q21.13			AK126029		chr9:77519741-77519682			THC2490293	Hs.640181
A_21_P0000753	-1.09234	-0.0834788	1.19547	-1.00239	1.2855	-0.439264	-0.144248	-1.27622	Not Detected	Not Detected	Not Detected	Not Detected	Not Detected	Not Detected	Not Detected	Not Detected	DLG1-AS1	Homo sapiens DLG1 antisense RNA 1 (DLG1-AS1), long non-coding RNA [NR_038289]	TACTAAATCAGCATAGGACTAATAACTGCCTCCCGTGTAAACTGGTCTATCCGGAGAGTG	197030366	chr3	197030307	+	FALSE	hs|3q29		100507086	NR_038289	DLG1 antisense RNA 1	chr3:197030307-197030366		NR_038289	THC2613816	Hs.636103
A_23_P311192	-1.5499	-0.279063	-0.851512	-0.617483	-1.66318	-1.82148	-1.15937	0.0545689	Detected	Detected	Detected	Detected	Detected	Detected	Detected	Detected	SPTLC1	Homo sapiens serine palmitoyltransferase, long chain base subunit 1 (SPTLC1), transcript variant 2, mRNA [NM_178324]	GGAACAGGCCAACTAAATATTTGATGAATGTATGATTTCAAATACAGTGAATTCCCTGGG	94841803	chr9	94841744	-	FALSE	hs|9q22.31	ENST00000482632	10558	NM_178324	serine palmitoyltransferase, long chain base subunit 1	chr9:94841803-94841744	GO:0005515|GO:0006665|GO:0004758|GO:0006686|GO:0030148|GO:0035339|GO:0044281|GO:0030170|GO:0005789|GO:0016021|GO:0046513|GO:0017059|GO:0046512|GO:0046511	NM_178324	THC2477795	Hs.90458
A_21_P0005021	0.33164	-0.0802629	0.435746	-0.0716478	0.0627404	0.580331	-0.975708	-0.170092	Not Detected	Not Detected	Not Detected	Not Detected	Not Detected	Not Detected	Not Detected	Not Detected	LINC01016	Homo sapiens long intergenic non-protein coding RNA 1016 (LINC01016), long non-coding RNA [NR_038989]	TCAGAAAGCAGGGAGCACTTGTAGTTCACCATGATTCCCCTCAAAGCCCTGGGCCAGCCT	33857981	chr6	33857922	-	FALSE	hs|6p21.31	ENST00000506222	100507584	NR_038989	long intergenic non-protein coding RNA 1016	chr6:33857981-33857922		NR_038989	THC2613364	Hs.547104
A_24_P50950	-0.624948	-2.18918	-1.62565	-1.9571	-1.36077	-1.83925	-1.45535	-1.95636	Detected	Detected	Detected	Detected	Detected	Detected	Detected	Detected		coiled-coil domain containing 88B [Source:HGNC Symbol;Acc:HGNC:26757] [ENST00000492980]	TCAGGGAGCTCACAGGACAGTCAGGATAGAGGCAAGAAAACAGGTGACAATAACTAGGTG	64117593	chr11	64117534	+	FALSE	hs|11q13.1	ENST00000492980		AK095289		chr11:64117534-64117593			THC2478367	Hs.98564
A_22_P00010075	-0.0147285	-0.0765699	-0.825463	-0.0729568	0.063574	-0.0274112	0.0348576	-0.0869379	Not Detected	Not Detected	Not Detected	Not Detected	Not Detected	Not Detected	Not Detected	Not Detected	lnc-MPHOSPH8-1	LNCipedia lincRNA (lnc-MPHOSPH8-1), lincRNA [lnc-MPHOSPH8-1:1]	AGGACCCATGGGGTCCCTATAATCAAATCTTTGGAGTTTTTGTTTTTGTTTTGAGAGAGG	20252922	chr13	20252863	+	FALSE	hs|13q12.11				lnc-MPHOSPH8-1:1	chr13:20252863-20252922
A_33_P3366575	-1.31454	-1.0226	-0.622376	-1.01548	-1.56863	-0.904463	-0.945065	-0.934634	Detected	Not Detected	Detected	Detected	Not Detected	Detected	Detected	Detected	NXT2	Homo sapiens nuclear transport factor 2-like export factor 2 (NXT2), transcript variant 1, mRNA [NM_018698]	CCTTTTCTAGCAGCTGCCAGTTTGGAGCATTGCCCTCTAAGAGCTTTAAAACTATTTTTT	108786109	chrX	108786050	+	FALSE	hs|Xq23	ENST00000372103	55916	NM_018698	nuclear transport factor 2-like export factor 2	chrX:108786050-108786109	GO:0005737|GO:0005634|GO:0051028|GO:0015031	NM_018698	THC2477208	Hs.25010
A_23_P388301	-0.796225	-0.0720897	-1.3725	-1.06869	0.0642836	-0.41918	0.0340283	-0.247652	Not Detected	Not Detected	Not Detected	Not Detected	Not Detected	Not Detected	Not Detected	Not Detected	PRR14L	Homo sapiens chromosome 22 open reading frame 30, mRNA (cDNA clone MGC:50372 IMAGE:5535580), complete cds. [BC040859]	TTCTTTTGCATTTTTAATCTTAGACTTTTGGAGATGTTGAAATGGTCGCTGAAACACTGC	32072492	chr22	32072433	-	FALSE	hs|22q12.2	ENST00000330495	253143	BC040859	proline rich 14-like	chr22:32072492-32072433			NP594240	Hs.438906
A_23_P90895	0.08043	-0.0700502	-0.485756	-0.667072	-0.122595	-1.32875	-0.68644	-0.906895	Detected	Not Detected	Detected	Detected	Detected	Detected	Detected	Detected	PPP1R21	Homo sapiens protein phosphatase 1, regulatory subunit 21 (PPP1R21), transcript variant 2, mRNA [NM_152994]	ACTTTCATACCTACACAGAACAGAGGATTCAAATTTTTCCTGTTGATTCTGCCATTGACA	48692758	chr2	48692699	+	FALSE	hs|2p16.3	ENST00000460299	129285	NM_152994	protein phosphatase 1, regulatory subunit 21	chr2:48692699-48692758	GO:0016020|GO:0019902	NM_152994	THC2633251	Hs.654619
A_23_P42507	-0.152961	-0.21883	-0.118441	0.190066	0.2559	-0.0377818	-0.0244256	-0.124641	Detected	Detected	Detected	Detected	Detected	Detected	Detected	Detected	PPIL4	Homo sapiens peptidylprolyl isomerase (cyclophilin)-like 4 (PPIL4), mRNA [NM_139126]	ACAAGAAGAAAACCCATCACTGTTCTGAAGAGAAAGAAGATGAGGACTACATGCCAATCA	149833364	chr6	149833305	-	FALSE	hs|6q25.1	ENST00000340881	85313	NM_139126	peptidylprolyl isomerase (cyclophilin)-like 4	chr6:149833364-149833305	GO:0000413|GO:0000166|GO:0006457|GO:0003755|GO:0005634	NM_139126	THC2784378	Hs.744238
A_23_P31224	-4.07892	-3.24186	-4.22063	-3.53352	-4.43946	-2.72567	-4.39538	-3.58969	Detected	Detected	Detected	Detected	Detected	Detected	Detected	Detected	PILRA	Homo sapiens paired immunoglobin-like type 2 receptor alpha (PILRA), transcript variant 3, mRNA [NM_178273]	GGTCAGAAGAGCGGCTTCCTCAGGATCTCCAACCTGCAGAAGCAGGACCAGTCTGTGTAT	99971971	chr7	99971912	+	FALSE	hs|7q22.1	ENST00000432297	29992	NM_178273	paired immunoglobin-like type 2 receptor alpha	chr7:99971912-99971971	GO:0005515|GO:0007165|GO:0005886|GO:0016032|GO:0016021|GO:0070062	NM_178273	THC2535758	Hs.444407
A_22_P00012484	2.02503	1.9007	2.22654	1.63149	1.86485	2.34975	2.149	2.19049	Not Detected	Not Detected	Not Detected	Not Detected	Not Detected	Not Detected	Not Detected	Not Detected		PREDICTED: Homo sapiens uncharacterized LOC102724764 (LOC102724764), ncRNA [XR_424260]	CCAATGTATACCATTCTCAGTTGTCTATTTAAGGATTTCTTAGTGAGCTCCATGGTAAAA	86425120	chr11	86425061	+	FALSE	hs|11q14.2	ENST00000526206		XR_424260		chr11:86425061-86425120		XR_424260
A_22_P00023531	-0.027726	-0.0562609	0.0334	-0.0765976	0.0656426	-0.0332268	0.0303193	-0.0973734	Not Detected	Not Detected	Not Detected	Not Detected	Not Detected	Not Detected	Not Detected	Not Detected			GATAACAGTTGCAGACAACTAGGAAACACTTTACGATAGAGTGAAGATTTGTCAGTTAAT	177787851	chr4	177787792	-	FALSE	hs|4q34.3	ENST00000510203				chr4:177787851-177787792
A_23_P107693	-1.43066	-0.852851	-0.861321	-1.55551	-1.39186	-0.760914	-0.890442	-1.36218	Detected	Detected	Detected	Detected	Detected	Detected	Detected	Detected	ZNF586	Homo sapiens zinc finger protein 586 (ZNF586), transcript variant 1, mRNA [NM_017652]	GAATGCTAGCTTCTTTACATAAAAGAGTGCTCCCACTGAAGAAGTGCCTTTTGAGTGCAA	58291334	chr19	58291275	+	FALSE	hs|19q13.43	ENST00000396150	54807	NM_017652	zinc finger protein 586	chr19:58291275-58291334	GO:0006355|GO:0005634|GO:0003677|GO:0046872|GO:0006351	NM_017652	THC2471190	Hs.625133
A_33_P3320152	1.70513	1.04496	2.25073	1.2599	2.18445	0.795179	2.36081	1.39032	Detected	Detected	Detected	Detected	Detected	Detected	Detected	Detected	SNRPE	Homo sapiens small nuclear ribonucleoprotein polypeptide E (SNRPE), mRNA [NM_003094]	GTCTCCAACTAGAAATGATCAACGAAGTGAGAAACTGTTGAGAAGGATACAGTTTGTTTT	203839108	chr1	203839049	+	FALSE	hs|1q32.1	ENST00000367208	6635	NM_003094	small nuclear ribonucleoprotein polypeptide E	chr1:203839049-203839108	GO:0005515|GO:0008380|GO:0006369|GO:0010467|GO:0006366|GO:0003723|GO:0031124|GO:0005634|GO:0071013|GO:0071011|GO:0005829|GO:0005683|GO:0030532|GO:0005681|GO:0005682|GO:0046540|GO:0005687|GO:0005685|GO:0070062|GO:0005686|GO:0000245|GO:0042633|GO:0008334|GO:0034660|GO:0000387|GO:0034709|GO:0000398|GO:0005654|GO:0034715|GO:0034719|GO:0005689	NM_003094	THC2612579	Hs.334612
A_22_P00015171	-0.032977	-0.0462062	-0.817595	-0.0770584	0.0658536	-0.0369558	0.0277567	-0.498092	Not Detected	Not Detected	Not Detected	Not Detected	Not Detected	Not Detected	Not Detected	Not Detected			GAATGAAATTGTTTTAAAGATTACCAAGAAGATATAAAATATCAAATGCGGCATTAATGT	107900084	chr10	107900025	+	FALSE	hs|10q25.1	ENST00000449761				chr10:107900025-107900084			THC2671618	Hs.142910
A_22_P00015990	-2.05003	-1.58849	-0.721113	-1.25659	-2.66337	-1.7896	-2.18338	-0.636409	Not Detected	Not Detected	Detected	Not Detected	Not Detected	Not Detected	Not Detected	Not Detected	TET3	Homo sapiens tet methylcytosine dioxygenase 3 (TET3), mRNA [NM_001287491]	CAGATCTGCAAACTGCGAAAATGTGAGGTGCTGAAGAAAAAAGTAGGGCTTCTCAAGGAG	74213833	chr2	74213774	+	FALSE	hs|2p13.1	ENST00000496886	200424	NM_001287491	tet methylcytosine dioxygenase 3	chr2:74213774-74213833	GO:0005515|GO:0010467|GO:0080182|GO:0035511|GO:0003677|GO:0046872|GO:0005737|GO:0001939|GO:0006493|GO:0045944|GO:0080111|GO:0040029|GO:0001940|GO:0070579	NM_001287491		Hs.516107
A_33_P3223208	2.94565	1.40813	2.15203	1.75064	3.44046	0.67536	2.16258	1.32743	Not Detected	Detected	Detected	Detected	Not Detected	Detected	Detected	Detected	CEP83	Homo sapiens centrosomal protein 83kDa (CEP83), transcript variant 1, mRNA [NM_016122]	CAAACTGGAAATAACAGACATCAAACTGGAGACAGCAAGAGCTAAGAGTGAGCTAGAAAG	94763789	chr12	94763730	-	FALSE	hs|12q22	ENST00000397807	51134	NM_016122	centrosomal protein 83kDa	chr12:94763789-94763730	GO:0005515|GO:0042384|GO:0003674|GO:0006996|GO:0005794|GO:0005814|GO:0071539|GO:0048278|GO:0005829	NM_016122	THC2603266	Hs.279209
A_33_P3346937	0.614666	1.28013	0.452001	-0.1783	0.669903	-0.638412	0.272432	0.432102	Detected	Not Detected	Detected	Detected	Detected	Detected	Detected	Detected	MON2	Homo sapiens MON2 homolog (S. cerevisiae) (MON2), transcript variant 4, mRNA [NM_001278471]	AGCACCTCATCTTCTCCAGCACCAGTTGAAAAACCATATTTTCCTATCTGCATGCGTTTG	62902215	chr12	62902156	+	FALSE	hs|12q14.1	ENST00000393630	23041	NM_001278471	MON2 homolog (S. cerevisiae)	chr12:62902156-62902215	GO:0043547|GO:0005802|GO:0005515|GO:0005086|GO:0030036|GO:0016192|GO:0015031|GO:0006895|GO:0070062	NM_001278471	NP796518	Hs.389378
A_22_P00020853	-0.0403415	-0.0298862	0.0180483	-0.0766178	0.0655828	-0.0432461	0.550652	-0.107081	Not Detected	Not Detected	Not Detected	Not Detected	Not Detected	Not Detected	Not Detected	Not Detected	lnc-DBT-3	LNCipedia lincRNA (lnc-DBT-3), lincRNA [lnc-DBT-3:1]	TCTGCATAACTGTAAGCACCACAGGAGGTTAAAAAGAAAACTTCTGTAAGTACTGAAAAT	100928045	chr1	100927986	-	FALSE	hs|1p21.2				lnc-DBT-3:1	chr1:100928045-100927986
A_33_P3301095	0.415304	0.450279	-0.139306	-0.072873	-0.271413	0.326492	-0.0174245	-0.318133	Detected	Detected	Detected	Detected	Detected	Detected	Detected	Detected			GTGCGTCTTTATGTGTATATCTTTATGTGTATGTGTGTGCATGTGTGTGCACGTGTGTTT	3913265	chr4	3913206	-	FALSE	hs|4p16.3					chr4:003913265-003913206
A_33_P3337049	-0.044157	-0.0205862	0.0127411	-0.0758775	0.0652066	-0.047117	-0.109308	-1.41804	Not Detected	Not Detected	Not Detected	Not Detected	Not Detected	Not Detected	Not Detected	Not Detected	GLRA2	Homo sapiens glycine receptor, alpha 2 (GLRA2), transcript variant 3, mRNA [NM_001118886]	CTGTACAAGGGGTTATTTTAAAAAGCATTTGTTCAATTTCAATAAAGCTAAGTGTGCCGC	14749931	chrX	14749872	+	FALSE	hs|Xp22.2	ENST00000443437	2742	NM_001118886	glycine receptor, alpha 2	chrX:14749872-14749931	GO:0034220|GO:0030054|GO:0022824|GO:0005886|GO:0007218|GO:0005887|GO:0045211|GO:0034707|GO:0016594|GO:0055085|GO:0016934|GO:0006811	NM_001118886	THC2464853	Hs.2700
A_23_P55319	-0.803357	-0.308639	-1.71351	-0.615608	-1.40525	0.258354	-1.85788	-0.605314	Detected	Detected	Detected	Detected	Detected	Detected	Detected	Detected	FLOT2	Homo sapiens flotillin 2 (FLOT2), mRNA [NM_004475]	TCTAGCCCTGTTGGGGACAGAAAAGTGTGTAGACCTTCTTCCTGCTAGGGCTGCACTGTC	27206782	chr17	27206723	-	FALSE	hs|17q11.2	ENST00000577789	2319	NM_004475	flotillin 2	chr17:27206782-27206723	GO:0005515|GO:0048471|GO:0005886|GO:0050821|GO:0030139|GO:0002020|GO:0031982|GO:0016600|GO:0035255|GO:0008544|GO:0016020|GO:0005901|GO:0010629|GO:0007155|GO:0090002|GO:0002080|GO:0005925|GO:0070062|GO:0005768	NM_004475	THC2468986	Hs.514038
A_32_P928190	-0.0480245	-0.0105452	-1.08317	-0.074694	0.0646633	-0.0513913	0.0179405	-0.112803	Not Detected	Not Detected	Not Detected	Not Detected	Not Detected	Not Detected	Not Detected	Not Detected	LOC100130964	Homo sapiens ADAM metallopeptidase domain 3A-like (LOC100130964), long non-coding RNA [NR_046245]	CATCAAAAGCCATAAGATAGAGAAAGGATATTACCAAGAAACTTACCATTAACTGGCTTG	39437557	chr8	39437498	+	FALSE	hs|8p11.22	ENST00000519537	100130964	NR_046245	ADAM metallopeptidase domain 3A-like	chr8:39437498-39437557		NR_046245	THC2655984	Hs.181129
ERCC-00075_180	-0.10901	-0.13208	-0.0510108	-0.0850807	-0.0418504	-0.0795943	-0.0624287	-0.0655711	Not Detected	Not Detected	Not Detected	Not Detected	Not Detected	Not Detected	Not Detected	Not Detected		Unknown						pos
A_23_P100632	0.954073	0.644961	0.848051	0.360015	1.10254	0.0450259	0.853329	0.400266	Detected	Detected	Detected	Detected	Detected	Detected	Detected	Detected	HN1	Homo sapiens hematological and neurological expressed 1 (HN1), transcript variant 3, mRNA [NM_001002033]	TTCCTCCATGCTTGTGAACTGCACAACTTGAGCCTGACTGTACATCTCTTGGATTTGTTT	73132162	chr17	73132103	-	FALSE	hs|17q25.1	ENST00000481647	51155	NM_001002033	hematological and neurological expressed 1	chr17:73132162-73132103	GO:0032502|GO:0005634	NM_001002033	THC2547480	Hs.532803
A_23_P52974	-0.053988	0.00663323	-0.00257567	-0.0722656	0.0634961	-0.0586987	-0.799449	-0.117251	Not Detected	Not Detected	Not Detected	Not Detected	Not Detected	Not Detected	Not Detected	Not Detected	GIF	Homo sapiens gastric intrinsic factor (vitamin B synthesis) (GIF), mRNA [NM_005142]	AGACCATCAATGTTAGTGTGAAAAGTGGGTCAGTGTTACTTGTTGTCCTAGAGGAAGCAC	59603362	chr11	59603303	-	FALSE	hs|11q12.1	ENST00000533847	2694	NM_005142	gastric intrinsic factor (vitamin B synthesis)	chr11:59603362-59603303	GO:0015889|GO:0009235|GO:0031419|GO:0006767|GO:0005576|GO:0044281|GO:0005615|GO:0005902|GO:0016324|GO:0006766|GO:0005768|GO:0006824|GO:0043202	NM_005142	THC2474702	Hs.110014
A_32_P221	0.244309	0.0127819	-1.31985	-0.0711937	-1.10779	-1.27384	-0.437044	-0.616586	Not Detected	Not Detected	Detected	Not Detected	Not Detected	Not Detected	Not Detected	Not Detected	C16orf78	Homo sapiens chromosome 16 open reading frame 78 (C16orf78), mRNA [NM_144602]	ATCCACCCCCACATGGTCGAAGAGGACATAGATGCTAAAAAGGTGTTCACCGGAATACCC	49433174	chr16	49433115	+	FALSE	hs|16q12.1	ENST00000299191	123970	NM_144602	chromosome 16 open reading frame 78	chr16:49433115-49433174	GO:0005634	NM_144602	THC2477284	Hs.125875
A_23_P103070	-0.89685	-0.889325	-1.02265	-1.20532	-0.957525	-0.721039	-0.946732	-1.27265	Detected	Detected	Detected	Detected	Detected	Detected	Detected	Detected	YWHAH	Homo sapiens tyrosine 3-monooxygenase/tryptophan 5-monooxygenase activation protein, eta (YWHAH), mRNA [NM_003405]	AGCTGATAGTGTTTCGTTAAGCAGTACATCTTGTGCATGCAAAAATGAATTCACCCCTCC	32353197	chr22	32353138	+	FALSE	hs|22q12.3	ENST00000248975	7533	NM_003405	tyrosine 3-monooxygenase/tryptophan 5-monooxygenase activation protein, eta	chr22:32353138-32353197	GO:0005515|GO:0086010|GO:0005886|GO:0005159|GO:0035259|GO:0006886|GO:0005829|GO:0005737|GO:1900740|GO:0014704|GO:0048167|GO:0061024|GO:0030659|GO:0070062|GO:0006713|GO:0046982|GO:0019904|GO:0006915|GO:0003779|GO:2000649|GO:0097193|GO:0044325|GO:0021762|GO:0042921|GO:0002028|GO:0045664|GO:0050774|GO:0019899|GO:0045893|GO:0017080	NM_003405	NP1208627	Hs.226755
A_23_P79628	-0.477887	-0.738899	-0.418423	-0.272293	-0.462419	-0.0863094	-0.324544	-0.376996	Detected	Detected	Detected	Detected	Detected	Detected	Detected	Detected	PSME4	Homo sapiens proteasome (prosome, macropain) activator subunit 4 (PSME4), mRNA [NM_014614]	CTGCTGAGCTCTCATCATTTTGGTGGTTTCTGTGTTAGATCTCGTTAGTCTGCATTCCAC	54092618	chr2	54092559	-	FALSE	hs|2p16.2	ENST00000488687	23198	NM_014614	proteasome (prosome, macropain) activator subunit 4	chr2:54092618-54092559	GO:0010467|GO:0002474|GO:0090263|GO:0005634|GO:0044281|GO:0031145|GO:0005829|GO:0034641|GO:0016032|GO:0070577|GO:0090090|GO:0006977|GO:0000209|GO:0043066|GO:0006521|GO:0051437|GO:0042590|GO:0006915|GO:0007275|GO:0042981|GO:0051439|GO:0006974|GO:0016504|GO:0010952|GO:0006281|GO:0016607|GO:0002479|GO:0000278|GO:0035093|GO:0010499	NM_014614	THC2478141	Hs.413801
A_22_P00018186	-0.666689	-0.194556	-0.897234	-1.01078	-0.0583369	-0.0947251	-0.0857773	-0.177474	Not Detected	Not Detected	Not Detected	Not Detected	Not Detected	Not Detected	Not Detected	Not Detected		long intergenic non-protein coding RNA 1170 [Source:HGNC Symbol;Acc:HGNC:49542] [ENST00000520192]	TTTGGAACTCTCAGAACAAGGCCATTGGGGGTGGAGATTTCTTACCTATGGCTTAAAGAG	123649342	chr5	123649283	-	FALSE	hs|5q23.2	ENST00000520192				chr5:123649342-123649283
A_23_P2474	-0.938261	-1.09114	-1.29395	-1.12017	-1.28994	-0.951328	-1.38726	-1.28683	Detected	Detected	Detected	Detected	Detected	Detected	Detected	Detected	COPS7A	Homo sapiens COP9 signalosome subunit 7A (COPS7A), transcript variant 4, mRNA [NM_016319]	CCCTAACCCCAAACATAGATCACACCTTCTCTAGGGAGGAGTCAAATGTAGGTCATGTTT	6840389	chr12	6840330	+	FALSE	hs|12p13.31	ENST00000229251	50813	NM_016319	COP9 signalosome subunit 7A	chr12:6840330-6840389	GO:0005737|GO:0008180|GO:0010388|GO:0005654	NM_016319	NP1200265	Hs.530823
A_33_P3211473	0.262828	0.42315	0.577834	0.305595	0.456638	0.446408	0.555699	0.251299	Detected	Detected	Detected	Detected	Detected	Detected	Detected	Detected	XPO7	Homo sapiens exportin 7 (XPO7), mRNA [NM_015024]	GTGTTTGCTGCATACAGTGTAAGCATTGTGACCGCCAATAAACTTCAATGGTTTCTACTG	21864095	chr8	21864036	+	FALSE	hs|8p21.3	ENST00000252512	23039	NM_015024	exportin 7	chr8:21864036-21864095	GO:0005737|GO:0005643|GO:0008536|GO:0006611|GO:0005049|GO:0005634|GO:0051028	NM_015024	THC2667796	Hs.172685
A_22_P00011599	-0.486614	-0.465971	-0.331302	1.18679	-1.152	-0.53321	-1.14957	-0.702531	Detected	Detected	Detected	Not Detected	Detected	Detected	Detected	Detected	lnc-PCGF2-1	DB041598 TESTI2 Homo sapiens cDNA clone TESTI2028710 5', mRNA sequence [DB041598]	ATGGCTGGAAGACTTTTTCCCCTTTGACTCCCTGCTGCTCTCAGAGGTCTCCTGCGTGCT	36871963	chr17	36871904	-	FALSE	hs|17q12			DB041598	lnc-PCGF2-1:1	chr17:36871963-36871904				Hs.628522
A_23_P106859	1.14047	1.01741	1.80026	1.15922	1.56627	0.480671	1.80118	1.29883	Detected	Detected	Detected	Detected	Detected	Detected	Detected	Detected	EMC8	Homo sapiens ER membrane protein complex subunit 8 (EMC8), transcript variant 1, mRNA [NM_006067]	CTATAATCCTCCAAATCAAAGCTCTTTCTGCTTGTGCAAGATTGTTCCTATTAAACAGTT	85813076	chr16	85813017	-	FALSE	hs|16q24.1	ENST00000597291	10328	NM_006067	ER membrane protein complex subunit 8	chr16:85813076-85813017	GO:0072546|GO:0005739|GO:0005737|GO:0016020|GO:0005634	NM_006067	THC2499401	Hs.173162
A_21_P0000368	1.76739	1.38441	1.91031	0.837533	1.37773	0.92797	1.49738	0.235738	Detected	Detected	Detected	Detected	Detected	Detected	Detected	Detected	SNORD5	Homo sapiens small nucleolar RNA, C/D box 5 (SNORD5), small nucleolar RNA [NR_003033]	ATTTAACTGTTCAACTGCTGAATGATAACGGGCATGAACTAAAACTTAATTCTGACAGAG	93466453	chr11	93466394	-	FALSE	hs|11q21	ENST00000529794	692072	NR_003033	small nucleolar RNA, C/D box 5	chr11:93466453-93466394		NR_003033	THC2534082
A_33_P3424462	1.26251	1.19008	2.70708	0.998213	2.91996	1.31072	2.45556	2.17365	Not Detected	Not Detected	Not Detected	Not Detected	Not Detected	Not Detected	Not Detected	Detected	CNST	Homo sapiens consortin, connexin sorting protein (CNST), transcript variant 2, mRNA [NM_001139459]	CTTGTTTTTGTAAGTTTTCCCTTGTCTCAAACATGAGGGAAAATTCTAGTTAACGTAAGC	246811470	chr1	246811411	+	FALSE	hs|1q44	ENST00000483271	163882	NM_001139459	consortin, connexin sorting protein	chr1:246811411-246811470	GO:0030133|GO:0005802|GO:0005515|GO:0043234|GO:0016020|GO:0005886|GO:0019902|GO:0042998|GO:0010923|GO:0016021|GO:0071253	NM_001139459	THC2480279	Hs.368353
A_23_P122775	0.719896	0.147451	1.00036	0.141663	1.1353	-0.141092	1.06916	0.198638	Detected	Detected	Detected	Detected	Detected	Detected	Detected	Detected	RTN4IP1	Homo sapiens reticulon 4 interacting protein 1 (RTN4IP1), mRNA [NM_032730]	AAAGGAGTCCATTATCGCTGGGCATTTTTCATGGCCAGTGGCCCATGTTTAGATGACATT	107031286	chr6	107031227	-	FALSE	hs|6q21	ENST00000539449	84816	NM_032730	reticulon 4 interacting protein 1	chr6:107031286-107031227	GO:0005739|GO:0016491|GO:0008270|GO:0055114	NM_032730	NP411809	Hs.155839
A_21_P0010553	4.521	4.25721	4.43587	4.50337	4.62277	5.0201	4.83679	4.43075	Not Detected	Not Detected	Not Detected	Not Detected	Not Detected	Not Detected	Not Detected	Not Detected	XLOC_l2_000399	BROAD Institute lincRNA (XLOC_l2_000399), lincRNA [TCONS_l2_00000562]	ATTGGACACTTGCTCCCATCTACTTTCTTCTCTAGAATCCACGGGTAAGATGTTCTAAGC	143399669	chr1	143398846	+	FALSE	hs|1q21.1					chr1:143398846-143399669			THC2553396	Hs.639429
A_33_P3236416	1.96326	0.805602	0.714698	1.36243	1.70983	2.40097	1.01615	-0.985345	Not Detected	Not Detected	Not Detected	Not Detected	Not Detected	Not Detected	Not Detected	Not Detected	GPR179	Homo sapiens G protein-coupled receptor 179 (GPR179), mRNA [NM_001004334]	TCAGCATCTGGCATCCAAAGCAACATCAGAGAGAGAGAACACAGAAGAAAAGCAATTGCC	36481658	chr17	36481599	-	FALSE	hs|17q12	ENST00000621958	440435	NM_001004334	G protein-coupled receptor 179	chr17:36481658-36481599	GO:0007186|GO:0005886|GO:0004930|GO:0016021|GO:0007601	NM_001004334	THC2483049	Hs.462915
A_23_P126248	-0.851419	-0.189401	0.183241	-1.43203	-0.0520801	-0.109027	-0.0671966	-0.146512	Not Detected	Not Detected	Not Detected	Not Detected	Not Detected	Not Detected	Not Detected	Not Detected	RNF186	Homo sapiens ring finger protein 186 (RNF186), mRNA [NM_019062]	TTGGGATAGCATAGCTAAAACTGTTGGTGGCTAGGGGAGCAGACACAAACTACTTGAACA	20140713	chr1	20140654	-	FALSE	hs|1p36.13	ENST00000375121	54546	NM_019062	ring finger protein 186	chr1:20140713-20140654	GO:0008270|GO:0016021	NM_019062	THC2474468	Hs.124835
A_33_P3404566	0.153024	-0.571872	1.01731	0.643733	0.521511	0.0952648	-0.0655352	0.719377	Not Detected	Not Detected	Not Detected	Not Detected	Not Detected	Not Detected	Not Detected	Not Detected			ATCAATACCAAAGGGATGTGGGTCCTGGCGTTGGGAATTCTTTGACAACTTCTTGTCCTT	119158957	chr9	119158898	-	FALSE	hs|9q33.1					chr9:119158957-119158898
A_24_P152983	0.246849	-0.819182	0.1527	-0.344518	0.275518	-0.097104	0.262972	-0.232185	Detected	Detected	Detected	Detected	Detected	Detected	Detected	Detected			AAGCCCACACGTGTGTTGAGAGCTTCTGACTATCCTTCTTTGGGTTGTTTTGTTGTTCAT	132279720	chr5	132279661	+	FALSE	hs|5q31.1	ENST00000445363				chr5:132279661-132279720
A_33_P3377346	-0.152256	-0.186187	0.123377	-0.185678	-0.0500627	-0.065691	-0.0623125	-0.138356	Not Detected	Not Detected	Not Detected	Not Detected	Not Detected	Not Detected	Not Detected	Not Detected	FGD5P1	Homo sapiens FYVE, RhoGEF and PH domain containing 5 pseudogene 1 (FGD5P1), non-coding RNA [NR_036481]	TAGATGACCACAGGATAAAGAGGAAAGAGGAACATCTCTCTGTCGTGTCTGGGAGTTTCT	13977951	chr3	13977892	+	FALSE	hs|3p25.1	ENST00000611158	100132526	NR_036481	FYVE, RhoGEF and PH domain containing 5 pseudogene 1	chr3:13977892-13977951		NR_036481	THC2514869	Hs.637770
A_33_P3355649	0.208944	-0.185072	-0.0812617	-0.153378	-0.0493779	-0.145823	0.0559831	0.684337	Not Detected	Not Detected	Not Detected	Not Detected	Not Detected	Not Detected	Not Detected	Not Detected		Homo sapiens cDNA FLJ45035 fis, clone BRAWH3019594. [AK128759]	AATGTTTGGAAGACTGTGCCCTGTGAGTGAAATGTTTGGAAGACTGTGCCCTGTGATAAC	186920662	chr4	186920603	-	FALSE	hs|4q35.1			AK128759		chr4:186920662-186920603			THC2489262	Hs.640064
A_33_P3378772	0.655391	0.7177	0.81212	0.732437	1.40189	-0.390332	2.37978	0.464516	Not Detected	Not Detected	Not Detected	Not Detected	Not Detected	Not Detected	Not Detected	Detected	FAM98B	Homo sapiens family with sequence similarity 98, member B (FAM98B), mRNA [NM_173611]	ACATCTACTTGCTGCTCGTGAAGATCTATCCAAGATCATTAGGACAAGTAGTGGCACCAG	38773629	chr15	38773570	+	FALSE	hs|15q14	ENST00000397609	283742	NM_173611	family with sequence similarity 98, member B	chr15:38773570-38773629	GO:0005737|GO:0005634|GO:0072669	NM_173611	THC2682075	Hs.744003
A_33_P3353941	-4.44188	-2.3771	-5.54693	-2.92951	-4.81037	-3.17409	-4.66321	-4.09903	Not Detected	Not Detected	Not Detected	Not Detected	Not Detected	Not Detected	Not Detected	Not Detected	PIK3CD	Homo sapiens phosphatidylinositol-4,5-bisphosphate 3-kinase, catalytic subunit delta (PIK3CD), mRNA [NM_005026]	AGCTGGAAAACCAAAGTGAACTGGCTGGCCCACAACGTGTCCAAAGACAACAGGCAGTAG	9787104	chr1	9787045	+	FALSE	hs|1p36.22	ENST00000543390	5293	NM_005026	phosphatidylinositol-4,5-bisphosphate 3-kinase, catalytic subunit delta	chr1:9787045-9787104	GO:0050853|GO:0005515|GO:0050852|GO:0001782|GO:0005886|GO:0044281|GO:0001816|GO:0042629|GO:0010818|GO:0005829|GO:0002679|GO:0006954|GO:0007173|GO:0030101|GO:0060374|GO:0016303|GO:0001779|GO:0035747|GO:0072672|GO:0048011|GO:0043303|GO:0006661|GO:0036092|GO:0048015|GO:0030593|GO:0005524|GO:0014065|GO:0002250|GO:0046854|GO:0042113|GO:0007165|GO:0042110|GO:0030217|GO:0046934|GO:0008543|GO:0045087|GO:…	NM_005026	THC2485816	Hs.518451
A_21_P0006662	-0.141536	-0.181256	-0.0775146	-0.179071	-0.0472031	-0.115756	-0.0562051	-0.127706	Not Detected	Not Detected	Not Detected	Not Detected	Not Detected	Not Detected	Not Detected	Not Detected	LINC00202-2	Homo sapiens long intergenic non-protein coding RNA 202-2 (LINC00202-2), long non-coding RNA [NR_026794]	GGGATACTCCTATTTCTTAGACAATCAAACCAATGATCAGAAAGACTAGATAAATCACCA	26933935	chr10	26933876	+	FALSE	hs|10p12.1	ENST00000454991	731789	NR_026794	long intergenic non-protein coding RNA 202-2	chr10:26933876-26933935		NR_026794	THC2564728	Hs.178186
A_33_P3402526	-3.02138	-2.49403	-3.10251	-2.66623	-3.02297	-2.87551	-3.11529	-3.1186	Detected	Detected	Detected	Detected	Detected	Detected	Detected	Detected	CSGALNACT2	Homo sapiens chondroitin sulfate N-acetylgalactosaminyltransferase 2 (CSGALNACT2), mRNA [NM_018590]	GAAATAGAGACGCATCTTCATAAACAGGCATACAGGACAAACAGCGAAGCTGTTGGTTGA	43678990	chr10	43678931	+	FALSE	hs|10q11.21	ENST00000538229	55454	NM_018590	chondroitin sulfate N-acetylgalactosaminyltransferase 2	chr10:43678931-43678990	GO:0050652|GO:0050653|GO:0050650|GO:0050651|GO:0005975|GO:0044281|GO:0046872|GO:0008376|GO:0030166|GO:0030173|GO:0030206|GO:0000139|GO:0016020|GO:0032580|GO:0009405|GO:0030204|GO:0030203|GO:0047237	NM_018590	NP843902	Hs.657569
A_24_P274640	0.24564	-0.099307	0.592912	0.370741	0.278528	0.0609904	0.594893	0.176013	Detected	Detected	Detected	Detected	Detected	Detected	Detected	Detected	GTF2H2C_2	Homo sapiens GTF2H2 family member C, copy 2 (GTF2H2C_2), mRNA [NM_001042490]	ACCATCATTTGTTTCCTTTGGATGCTTTTCAAGAAATTCCCCTAGAAGAATATAATGGAG	68882179	chr5	68882120	+	FALSE	hs|5q13.2	ENST00000508065	730394	NM_001042490	GTF2H2 family member C, copy 2	chr5:68882120-68882179	GO:0006355|GO:0000439|GO:0008270|GO:0006289|GO:0006351	NM_001042490	THC2517889	Hs.422901
A_23_P6546	-0.829418	-1.57645	-1.42371	-1.70847	-1.65221	-0.892917	-1.62013	-1.75802	Detected	Detected	Detected	Detected	Detected	Detected	Detected	Detected	TUBGCP6	Homo sapiens tubulin, gamma complex associated protein 6 (TUBGCP6), mRNA [NM_020461]	GAGATGCAGCATTTCGTGAAGGTCATCCAGGGCTACATCGCCAACCAGATCCTGCACGTC	50656772	chr22	50656713	-	FALSE	hs|22q13.33	ENST00000425018	85378	NM_020461	tubulin, gamma complex associated protein 6	chr22:50656772-50656713	GO:0008017|GO:0005813|GO:0000922|GO:0016020|GO:0007020|GO:0000086|GO:0005874|GO:0000278|GO:0008274|GO:0070062|GO:0005829	NM_020461	NP595394	Hs.336431
A_22_P00008336	-0.130677	-0.17542	-0.0723651	-0.17158	-0.0442944	-0.118364	-0.050405	-0.656234	Not Detected	Not Detected	Not Detected	Not Detected	Not Detected	Not Detected	Not Detected	Not Detected	LOC101929002	PREDICTED: Homo sapiens uncharacterized LOC101929002 (LOC101929002), ncRNA [XR_245809]	TCTTTGCAAAGCACTGAGTGTGCTTCCAGGAGCCTCCCAGAACCTATCGGCATGCCCTGA	93373505	chr14	93373446	-	FALSE	hs|14q32.12	ENST00000555299	101929002	XR_245809	uncharacterized LOC101929002	chr14:93373505-93373446		XR_245809	THC2620517	Hs.639356
A_23_P105138	-1.1377	-1.37194	-0.347433	-1.07914	-0.941414	-1.13631	-0.286286	-1.33272	Detected	Detected	Detected	Detected	Detected	Detected	Detected	Detected	CAT	Homo sapiens catalase (CAT), mRNA [NM_001752]	CTCATCACTGGATGAAGATTCTCCTGTGCTAGATGTGCAAATGCAAGCTAGTGGCTTCAA	34493093	chr11	34493034	+	FALSE	hs|11p13	ENST00000241052	847	NM_001752	catalase	chr11:34493034-34493093	GO:0050661|GO:0001657|GO:0009650|GO:0020027|GO:0005782|GO:0005886|GO:0005783|GO:0004096|GO:0044281|GO:0005764|GO:0046872|GO:0042803|GO:0043231|GO:0005829|GO:0009060|GO:0005758|GO:0006195|GO:0051092|GO:0051289|GO:0051781|GO:0033197|GO:0004046|GO:0042744|GO:0005778|GO:0070062|GO:0005777|GO:0008203|GO:0001666|GO:0043066|GO:0051262|GO:0016209|GO:0005794|GO:0007568|GO:0005102|GO:0055086|GO:0032088|GO:…	NM_001752	THC2659130	Hs.502302
A_24_P162979	-1.0693	-0.222451	-1.36979	-0.967622	-0.0427532	-0.755066	0.174263	-0.113104	Not Detected	Not Detected	Not Detected	Not Detected	Not Detected	Not Detected	Not Detected	Not Detected	ANKRD53	Homo sapiens ankyrin repeat domain 53 (ANKRD53), transcript variant 2, mRNA [NM_024933]	AGATGCCCAAGCCCATCTACAGGAAGCCCACGGTCAAGCGGCCCACAATGTGGAATGTTA	71212002	chr2	71211943	+	FALSE	hs|2p13.3	ENST00000272421	79998	NM_024933	ankyrin repeat domain 53	chr2:71211943-71212002		NM_024933	NP499712	Hs.512744
A_22_P00007208	1.52692	-0.0400276	-0.0314912	0.727267	1.56055	1.12673	2.28769	0.653549	Not Detected	Not Detected	Not Detected	Not Detected	Not Detected	Not Detected	Not Detected	Not Detected	MIR92A1	Homo sapiens microRNA 92a-1 (MIR92A1), microRNA [NR_029508]	TTTCTACACAGGTTGGGATCGGTTGCAATGCTGTGTTTCTGTATGGTATTGCACTTGTCC	92003628	chr13	92003569	+	FALSE	hs|13q31.3	ENST00000581816	407048	NR_029508	microRNA 92a-1	chr13:92003569-92003628		NR_029508		Hs.24115
A_22_P00004881	-0.119878	-0.169176	-0.0669949	-0.163125	-0.0974834	-0.120148	-0.0451393	-0.108647	Not Detected	Not Detected	Not Detected	Not Detected	Not Detected	Not Detected	Not Detected	Not Detected	lnc-CYS1-3	LNCipedia lincRNA (lnc-CYS1-3), lincRNA [lnc-CYS1-3:1]	TTTCATACACAGAGGATTCCAGAACAACCAGAGGCGAGCCCTGGACAGGGAGAGCAGGAG	10149610	chr2	10149551	-	FALSE	hs|2p25.1				lnc-CYS1-3:1	chr2:10149610-10149551
A_24_P15325	-0.117146	-0.167559	-0.0655693	-0.96476	-0.0404029	1.11005	-1.10403	0.535577	Not Detected	Not Detected	Not Detected	Not Detected	Not Detected	Not Detected	Not Detected	Not Detected	XKR6	Homo sapiens partial mRNA for hypothetical protein (C8orf7 gene). [AJ301560]	TCTGTCTTCAACATCATTTGATACTATAGACTTATTCATAAGGTCAATTGCCTAGTCAGG	11052296	chr8	11052237	-	FALSE	hs|8p23.1		286046	AJ301560	XK, Kell blood group complex subunit-related family, member 6	chr8:11052296-11052237	GO:0016021		THC2687694	Hs.666146
A_22_P00015216	-0.114527	-0.165887	-0.0643132	0.0536923	-0.0395783	-0.120752	-0.0425877	-0.104372	Not Detected	Not Detected	Not Detected	Not Detected	Not Detected	Not Detected	Not Detected	Not Detected	LINC01152	long intergenic non-protein coding RNA 1152 [Source:HGNC Symbol;Acc:HGNC:16752] [ENST00000538693]	TGTAATATTGCCACAGACTGATTCCCGTTGCCTTTGATATGCAACCTGTGCCTACAGTCA	70026525	chr17	70026466	+	FALSE	hs|17q24.3	ENST00000538693	102606463		long intergenic non-protein coding RNA 1152	chr17:70026466-70026525
A_21_P0001390	-0.111714	-0.164268	-0.0629242	-0.15646	-0.03876	-0.12098	-0.0413243	-0.102299	Not Detected	Not Detected	Not Detected	Not Detected	Not Detected	Not Detected	Not Detected	Not Detected	lnc-CEP350-1	LNCipedia lincRNA (lnc-CEP350-1), lincRNA [lnc-CEP350-1:1]	GGTACCTTTGTACAGAGCTGTGGTCATATCAATTGGCACAATACTTTTGGAAATTACAAT	180103804	chr1	180103745	+	FALSE	hs|1q25.2				lnc-CEP350-1:1	chr1:180103745-180103804
A_23_P26976	-0.730369	-0.162497	-0.59634	1.0083	-0.0379317	0.0748325	-0.205759	-0.0803313	Not Detected	Not Detected	Not Detected	Not Detected	Not Detected	Not Detected	Not Detected	Not Detected	CHAD	Homo sapiens chondroadherin (CHAD), mRNA [NM_001267]	CCCCAAGTCAATCAGAACCACAACAGGTTGGTCATCAGGATGGCCACCCTCCCAGGATCA	48542134	chr17	48542075	-	FALSE	hs|17q21.33	ENST00000258969	1101	NM_001267	chondroadherin	chr17:48542134-48542075	GO:0060348|GO:0001502|GO:1900155|GO:0005578	NM_001267	THC2472482	Hs.97220
A_33_P3392907	1.04802	-0.160848	1.106	0.701838	0.451695	0.507189	1.03378	-0.0185737	Not Detected	Not Detected	Not Detected	Not Detected	Not Detected	Not Detected	Not Detected	Not Detected	LOC100128001	Homo sapiens cDNA FLJ43732 fis, clone TESTI1000491. [AK125720]	ACATATTCACGCGTTTGTGTGTACAGACATATTCACAGCCTCGAAAGAGTGGAATCCTGA	475618	chr11	475559	+	FALSE	hs|11p15.5		100128001	AK125720	uncharacterized LOC100128001	chr11:475559-475618			THC2662139	Hs.673630
A_22_P00025271	1.0882	1.29608	1.73596	0.542719	1.27894	2.77847	1.95173	-0.110107	Not Detected	Not Detected	Not Detected	Not Detected	Not Detected	Not Detected	Not Detected	Not Detected	FXYD2	FXYD domain containing ion transport regulator 2 [Source:HGNC Symbol;Acc:HGNC:4026] [ENST00000514385]	ACCCTGTTTATACTCAAGTTGTCAAAGAATTCCAGAGGGCATATGAAGCCATTGTTAAAA	117671706	chr11	117671647	-	FALSE	hs|11q23.3	ENST00000514385	486	AL831840	FXYD domain containing ion transport regulator 2	chr11:117671706-117671647	GO:0005215|GO:0005886|GO:0005890|GO:0055085|GO:0001558|GO:0043231|GO:0016323|GO:0034220|GO:0042127|GO:0006810|GO:0035725|GO:0005216|GO:0006813|GO:0070062|GO:0005391		THC2606530	Hs.737551
A_24_P39639	0.332779	-0.716226	-0.568354	-0.587537	-0.385319	-0.612902	-0.759181	-0.732017	Detected	Detected	Detected	Detected	Detected	Detected	Detected	Detected	EXOSC6	Homo sapiens exosome component 6 (EXOSC6), mRNA [NM_058219]	ACTTGGTCTGGAGCAGGGACTACTTGGAATGATAAAGGCAAAACTCAACAGCCCCTGGAG	70284830	chr16	70284771	-	FALSE	hs|16q22.1	ENST00000435634	118460	NM_058219	exosome component 6	chr16:70284830-70284771	GO:0045006|GO:0010467|GO:0045190|GO:0006364|GO:0005730|GO:0043928|GO:0004532|GO:0000178|GO:0005829|GO:0000288	NM_058219	THC2532917	Hs.660633
A_22_P00004155	-0.0983949	-0.971951	-0.0774264	-0.144733	-0.0345342	-1.9515	-0.0353229	-0.64136	Not Detected	Not Detected	Not Detected	Not Detected	Not Detected	Not Detected	Not Detected	Not Detected	FLJ46363	PREDICTED: Homo sapiens uncharacterized FLJ46363 (FLJ46363), transcript variant X1, misc_RNA [XR_253017]	CTGGCCCACAGCCACATGCAGACCAACCCTGAAGAATACACCCAAGCGGTCTGCACTCAG	10104415	chr12	10104356	-	FALSE	hs|12p13.2	ENST00000420905	400002	XR_253017	uncharacterized FLJ46363	chr12:10104415-10104356		XR_253017		Hs.674034
A_21_P0005503	2.30845	-0.479499	0.409144	0.764634	0.630171	0.276083	0.0498494	0.26488	Not Detected	Detected	Not Detected	Not Detected	Not Detected	Detected	Not Detected	Detected	lnc-SBDS-2	LNCipedia lincRNA (lnc-SBDS-2), lincRNA [lnc-SBDS-2:2]	TGGAACTTTGGAAGGGCCTCCTCACCCAATAGGAAGACCTGGCTAGGAATTTAATTTTTT	66798498	chr7	66798439	-	FALSE	hs|7q11.21				lnc-SBDS-2:2	chr7:66798498-66798439
A_22_P00023392	-1.00817	-0.883224	-1.6361	-1.70414	-1.36687	-1.00814	-1.69372	-1.58997	Detected	Detected	Detected	Detected	Detected	Detected	Not Detected	Detected	LOC100506526	Homo sapiens uncharacterized LOC100506526 (LOC100506526), long non-coding RNA [NR_105000]	GAAAACTAATTTGCAGAAAAATAGCCCCTGCCAGCCAACTTCTTCTCCTAAATGTATGCT	61028686	chr5	61028627	-	FALSE	hs|5q12.1	ENST00000506550	100506526	NR_105000	uncharacterized LOC100506526	chr5:61028686-61028627		NR_105000	THC2605874	Hs.662277
ERCC-00081_60	-0.179125	-0.23044	-0.10034	-0.128476	-0.108444	-0.0977213	-0.0566498	-0.0794601	Not Detected	Not Detected	Not Detected	Not Detected	Not Detected	Not Detected	Not Detected	Not Detected			AGACACGTACACACGCGCAGTGGGGTGTAATCAAGCAGGACCATAACTGATAGTTCACCA					pos
A_22_P00002274	-1.07149	0.0847583	-1.24604	0.873938	-0.0309899	-0.345913	-0.290124	0.165803	Not Detected	Not Detected	Not Detected	Not Detected	Not Detected	Not Detected	Not Detected	Not Detected	lnc-C10orf31-5	602504972F1 NIH_MGC_77 Homo sapiens cDNA clone IMAGE:4618601 5', mRNA sequence [BG484339]	ATGCTTTCTGCATTAGCACTGTGCTCCATTTCTTCAGTCCTATGCCCTTCCCAAAATTGG	11052938	chr10	11052879	-	FALSE	hs|10p14			BG484339	lnc-C10orf31-5:1	chr10:11052938-11052879				Hs.637313
A_33_P3365760	-1.79444	-0.48493	-1.83135	-1.45427	-1.05151	-2.72544	-1.13899	-1.30486	Not Detected	Not Detected	Not Detected	Not Detected	Not Detected	Not Detected	Not Detected	Not Detected	STAP1	Homo sapiens signal transducing adaptor family member 1 (STAP1), mRNA [NM_012108]	GAGAAGTGAAAAGTTGAAGAAAAATCCACACATTGCATGAAATACAATGTGAAAGCTCCT	68472095	chr4	68472036	+	FALSE	hs|4q13.2	ENST00000396225	26228	NM_012108	signal transducing adaptor family member 1	chr4:68472036-68472095	GO:0005739|GO:0005515|GO:0043234|GO:0007165|GO:0005737|GO:0005070|GO:0061025|GO:0009967|GO:0005634|GO:0007169|GO:0006886	NM_012108	THC2487363	Hs.435579
A_23_P393645	2.04339	1.67185	2.38769	1.50613	2.30649	2.53989	2.06592	1.81795	Detected	Detected	Detected	Detected	Detected	Detected	Detected	Detected	ADAMTS13	Homo sapiens ADAM metallopeptidase with thrombospondin type 1 motif, 13 (ADAMTS13), transcript variant 1, mRNA [NM_139025]	CTACTTTAGAGTCTTCTCCAATGTCCAAAAGGCTAGGGGGTTGGAGGTGGGGACTCTGGA	136324458	chr9	136324399	+	FALSE	hs|9q34.2	ENST00000371929	11093	NM_139025	ADAM metallopeptidase with thrombospondin type 1 motif, 13	chr9:136324399-136324458	GO:0005515|GO:0036066|GO:0005615|GO:0009100|GO:0006493|GO:0016485|GO:0006508|GO:0070670|GO:0034341|GO:0043171|GO:0009986|GO:0005509|GO:0005578|GO:0009636|GO:0030168|GO:0005178|GO:0007160|GO:0007229|GO:0005788|GO:0008270|GO:0034612|GO:0004222|GO:0044267|GO:0008237|GO:0043687	NM_139025	NP303500	Hs.131433
A_22_P00024466	-0.079771	-0.143769	-0.045249	-0.127886	-0.0281932	0.134629	-0.0273924	-0.0703314	Not Detected	Not Detected	Not Detected	Not Detected	Not Detected	Not Detected	Not Detected	Not Detected		BX110434 Soares_NFL_T_GBC_S1 Homo sapiens cDNA clone IMAGp998A165209, mRNA sequence [BX110434]	GGCACTGGTTCTTCTCATTGTGTATTCCTTTTCAGATGCATACTTTCTCCCTTTAACAAC	92100130	chr6	92100071	-	FALSE	hs|6q15	ENST00000434493				chr6:92100130-92100071			THC2660633	Hs.160973
A_33_P3238493	-0.0773621	0.202828	-0.0436073	0.44027	-0.0272975	0.833989	1.40243	0.231732	Not Detected	Not Detected	Not Detected	Not Detected	Not Detected	Not Detected	Not Detected	Not Detected	DIP2C	Homo sapiens DIP2 disco-interacting protein 2 homolog C (Drosophila) (DIP2C), mRNA [NM_014974]	CAAAAAGGATATGAAAAGAAGAGGTCAAAGTTAATTGGAGCCTACCTTCCGCAGCCTCCG	532459	chr10	532400	-	FALSE	hs|10p15.3	ENST00000423550	22982	NM_014974	DIP2 disco-interacting protein 2 homolog C (Drosophila)	chr10:532459-532400	GO:0008150|GO:0003674|GO:0008152|GO:0005634|GO:0005575|GO:0003824|GO:0008134	NM_014974	THC2781057	Hs.432397
A_32_P104746	-1.92063	-2.05986	-2.65622	-1.36651	-2.2109	-1.63504	-2.65099	-1.46748	Detected	Detected	Detected	Detected	Detected	Detected	Detected	Detected	ZFYVE28	Homo sapiens zinc finger, FYVE domain containing 28 (ZFYVE28), transcript variant 2, mRNA [NM_020972]	TTTTGGAGATGACACACCTACTGCTTCTTTTCTAGGATAAATCTAATTACTGTTTACTGG	2271519	chr4	2271460	-	FALSE	hs|4p16.3	ENST00000290974	57732	NM_020972	zinc finger, FYVE domain containing 28	chr4:2271519-2271460	GO:0005515|GO:0031901|GO:0007175|GO:0042059|GO:0032266|GO:0046872|GO:0005829	NM_020972	THC2623946	Hs.292056
A_21_P0005011	-0.0720136	-0.138737	-0.0404646	-0.0287607	0.501376	0.532437	-0.0242743	0.504889	Not Detected	Not Detected	Not Detected	Not Detected	Not Detected	Not Detected	Not Detected	Not Detected	lnc-MBOAT1-1	LNCipedia lincRNA (lnc-MBOAT1-1), lincRNA [lnc-MBOAT1-1:1]	GTTTCCTCCTCATCAGGCTTCATTTTTCCTTCCATGTTTTGTGAGGAGTCTGTCATTACT	20331558	chr6	20331499	-	FALSE	hs|6p22.3				lnc-MBOAT1-1:1	chr6:20331558-20331499
A_24_P50028	-2.76454	-2.2547	-3.96152	-2.46423	-1.97847	-3.18928	-3.4709	-2.1504	Not Detected	Not Detected	Not Detected	Not Detected	Not Detected	Not Detected	Not Detected	Not Detected	RAB39A	Homo sapiens RAB39A, member RAS oncogene family (RAB39A), mRNA [NM_017516]	CTAAGGATCCAAGCAAACTACTTTAAGCAAATATTTGTAAAATTAAAAACGGAGGACCGC	107833774	chr11	107833715	+	FALSE	hs|11q22.3	ENST00000320578	54734	NM_017516	RAB39A, member RAS oncogene family	chr11:107833715-107833774	GO:0045335|GO:0006184|GO:0005794|GO:0005886|GO:0030670|GO:0003924|GO:0032482|GO:0090383|GO:0019003|GO:0005525|GO:0006886|GO:0090385	NM_017516	THC2481534	Hs.354906
A_21_P0013162	-3.04221	-0.269024	-2.15017	-0.00563664	-2.88536	-0.535421	-1.69385	-0.756395	Not Detected	Not Detected	Not Detected	Not Detected	Not Detected	Not Detected	Not Detected	Not Detected	STXBP5-AS1	Homo sapiens STXBP5 antisense RNA 1 (STXBP5-AS1), long non-coding RNA [NR_034115]	AAACGGGCTGTGGAAAAAGAGAATGCATGGCCAAAAATGGTGGTGCTCTCTGTCCAAAAA	147181860	chr6	147181801	-	FALSE	hs|6q24.3		729178	NR_034115	STXBP5 antisense RNA 1	chr6:147181860-147181801		NR_034115	THC2694663	Hs.557608
A_21_P0008084	-0.0647366	-0.13394	-0.0357348	-0.113684	-0.0224967	-0.116934	-0.0210445	-0.0721136	Not Detected	Not Detected	Not Detected	Not Detected	Not Detected	Not Detected	Not Detected	Not Detected	lnc-IRG1-1	LNCipedia lincRNA (lnc-IRG1-1), lincRNA [lnc-IRG1-1:1]	GTCCTTGGCCATTTGTACTTTTTAAAAGAACATGTTGTTCCAAACTAACAATGTCTCCTA	77266130	chr13	77266071	+	FALSE	hs|13q22.3				lnc-IRG1-1:1	chr13:77266071-77266130			THC2741096
A_21_P0006746	-0.0621278	-0.852501	-0.0341491	-0.111307	-0.0215084	-0.11629	-0.0200825	-0.0708075	Not Detected	Not Detected	Not Detected	Not Detected	Not Detected	Not Detected	Not Detected	Not Detected	lnc-CUL2-1	AC007764 F22C12.23 {Arabidopsis thaliana} (exp=0; wgp=1; cg=0), partial (6%) [THC2737253]	CAACTCTAACTTTGGGATTTCTAGCTTCAGAGAAATGAAAATTTAGAATGACCAAGGGGA	35407170	chr10	35407111	-	FALSE	hs|10p11.21				lnc-CUL2-1:2	chr10:35407170-35407111			THC2737253
A_33_P3366266	-0.0599107	-0.131148	-0.0325074	-0.109007	-0.0206139	-0.115619	-0.019064	-0.0696216	Not Detected	Not Detected	Not Detected	Not Detected	Not Detected	Not Detected	Not Detected	Not Detected	lnc-TRIM29-1	LNCipedia lincRNA (lnc-TRIM29-1), lincRNA [lnc-TRIM29-1:2]	GTTCCTCAGCAAGGTCTCTTTGTTCGTTAGGAAATACAACCCACATTTCTTCTCAGTCTG	120129687	chr11	120129628	-	FALSE	hs|11q23.3				lnc-TRIM29-1:2	chr11:120129687-120129628
A_22_P00009556	-0.057531	-1.13977	-2.80503	-1.30807	-2.8599	0.832953	-2.1718	-2.97129	Not Detected	Not Detected	Not Detected	Not Detected	Not Detected	Not Detected	Not Detected	Not Detected	lnc-MAP3K6-1	LNCipedia lincRNA (lnc-MAP3K6-1), lincRNA [lnc-MAP3K6-1:1]	AAACCTTTCCTGAAGACCACAGGGGAGCTAGCCTTGCAGGCTAGGGAGCAAGAGTGGCAA	27633354	chr1	27633295	-	FALSE	hs|1p36.11				lnc-MAP3K6-1:1	chr1:27633354-27633295
A_24_P118938	-1.64554	-0.502834	-2.5811	-0.343003	-2.7533	0.0640931	-2.18877	-0.656518	Detected	Not Detected	Detected	Detected	Not Detected	Detected	Not Detected	Detected	NOL4L	Homo sapiens nucleolar protein 4-like (NOL4L), transcript variant 1, mRNA [NM_001256798]	CTACGTTTCCACCTAAAAATACAACAAAAAACCTATACCACGTAGAACTCAGATTGGCTG	31031812	chr20	31031753	-	FALSE	hs|20q11.21	ENST00000359676	140688	NM_001256798	nucleolar protein 4-like	chr20:31031812-31031753	GO:0005737|GO:0005654	NM_001256798	THC2464167	Hs.516978
A_23_P364324	-0.0529541	-0.126597	-0.452033	-0.102259	-0.0174811	-0.113365	-0.0160348	-0.0660495	Not Detected	Not Detected	Not Detected	Not Detected	Not Detected	Not Detected	Not Detected	Not Detected	ABCA13	Homo sapiens ATP-binding cassette, sub-family A (ABC1), member 13 (ABCA13), mRNA [NM_152701]	ACAATCACTGATAGCTTTGTTGTGAGCAATTTTGATTCCCATGTATCACATGAATTACAC	48686913	chr7	48686854	+	FALSE	hs|7p12.3	ENST00000435803	154664	NM_152701	ATP-binding cassette, sub-family A (ABC1), member 13	chr7:48686854-48686913	GO:0005215|GO:0008152|GO:0006810|GO:0016021|GO:0016887|GO:0005524	NM_152701	THC2472189	Hs.226568
A_21_P0003486	-0.902798	-0.786401	-0.735335	-0.100047	-0.684385	-0.980254	-1.54738	-0.0649377	Not Detected	Not Detected	Not Detected	Not Detected	Not Detected	Not Detected	Not Detected	Not Detected	lnc-PPP3CA-2	LNCipedia lincRNA (lnc-PPP3CA-2), lincRNA [lnc-PPP3CA-2:1]	TCAGTAACGTGAGGACTAAAACAGAGCAAATGTCACCTTGTCCCTGCATCAGCTCCAGAA	101712388	chr4	101712329	-	FALSE	hs|4q24				lnc-PPP3CA-2:1	chr4:101712388-101712329
A_23_P10077	-2.31714	-2.2279	-2.6927	-2.04102	-2.97984	-0.68086	-2.72658	-2.13114	Detected	Detected	Detected	Detected	Detected	Detected	Detected	Detected	PNPLA2	Homo sapiens patatin-like phospholipase domain containing 2 (PNPLA2), mRNA [NM_020376]	CGCCTCCATTACCACTGCGCAGTGAGATGAGGGGACTCACAGTTGCCAAGAGGGGTCTTT	824955	chr11	824896	+	FALSE	hs|11p15.5	ENST00000529255	57104	NM_020376	patatin-like phospholipase domain containing 2	chr11:824896-824955	GO:0005811|GO:0004806|GO:0005886|GO:0019915|GO:0010898|GO:0044281|GO:0034389|GO:0043231|GO:0005829|GO:0010891|GO:0005789|GO:0036155|GO:0016021|GO:0019433|GO:0006644|GO:0046474	NM_020376	THC2466068	Hs.654697
A_21_P0001397	1.79569	0.855699	0.11598	-1.22777	0.41258	1.01965	0.910543	1.60633	Not Detected	Not Detected	Not Detected	Not Detected	Not Detected	Not Detected	Not Detected	Not Detected	lnc-TSEN15-1	LNCipedia lincRNA (lnc-TSEN15-1), lincRNA [lnc-TSEN15-1:1]	ACAGGAGGTAGAAGAAAAGTGTTCTCTCACTAAAGCATGGTGGGTGTTTTCAAAATGTTT	184091537	chr1	184091478	+	FALSE	hs|1q25.3				lnc-TSEN15-1:1	chr1:184091478-184091537
A_33_P3221353	2.35792	0.478119	2.13178	0.780476	1.7642	0.673128	2.70091	0.403919	Not Detected	Detected	Not Detected	Detected	Not Detected	Not Detected	Detected	Detected	VWA8	Homo sapiens von Willebrand factor A domain containing 8 (VWA8), transcript variant 2, mRNA [NM_001009814]	GATCGCTAAGAACTTTGCCGATACCTTAGGATACAACATAGAACCTATTATGCTCTATCA	42439932	chr13	42439873	-	FALSE	hs|13q14.11	ENST00000379302	23078	NM_001009814	von Willebrand factor A domain containing 8	chr13:42439932-42439873	GO:0005739|GO:0008152|GO:0005576|GO:0016887|GO:0005524	NM_001009814	THC2621073	Hs.368282
A_22_P00000214	0.510296	1.20545	1.70278	0.892211	1.86553	1.56029	1.81387	-0.898599	Not Detected	Not Detected	Not Detected	Not Detected	Not Detected	Not Detected	Not Detected	Not Detected	LIG3	ligase III, DNA, ATP-dependent [Source:HGNC Symbol;Acc:HGNC:6600] [ENST00000378526]	CTGTGCTACCTGAGGCTGATTTATTTGAAGAACAAAAGGAAGAGAGACAATTTAGTGTAG	33333187	chr17	33333128	+	FALSE	hs|17q12	ENST00000378526	3980	AK294910	ligase III, DNA, ATP-dependent	chr17:33333128-33333187	GO:0005515|GO:0003909|GO:0070421|GO:0005634|GO:0006303|GO:0006302|GO:0006273|GO:0005739|GO:0043504|GO:0000795|GO:0033151|GO:0005694|GO:0003910|GO:0005524|GO:0003677|GO:0007049|GO:0006281|GO:0071897|GO:0006284|GO:0005654|GO:0006288|GO:0008270|GO:0006289|GO:0007005|GO:0006266|GO:0045910|GO:0051301		THC2532907	Hs.594059
A_33_P3327642	1.62347	2.9009	0.222971	1.67506	1.83244	1.76651	0.94531	1.6092	Not Detected	Not Detected	Detected	Not Detected	Not Detected	Detected	Not Detected	Not Detected	AIM1L	Homo sapiens absent in melanoma 1-like (AIM1L), mRNA [NM_001039775]	ATGGGAGCCGGATGAGGACAGGGCATCCCAGATCTGGACTATCCACGTGCTTTGAAACTT	26648513	chr1	26648454	-	FALSE	hs|1p36.11	ENST00000374211	55057	NM_001039775	absent in melanoma 1-like	chr1:26648513-26648454	GO:0030246	NM_001039775	THC2478319	Hs.128738
A_24_P329487	4.50909	2.92076	4.16702	4.72216	5.23154	3.31545	3.6732	4.36203	Not Detected	Not Detected	Not Detected	Not Detected	Not Detected	Not Detected	Not Detected	Detected	FAM84B	Homo sapiens family with sequence similarity 84, member B (FAM84B), mRNA [NM_174911]	GTATAAACTTTATTTTTGTTGAAGGTTGTATGTTAAATCAATGTTACATTCTTATATCAC	127564939	chr8	127564880	-	FALSE	hs|8q24.21	ENST00000304916	157638	NM_174911	family with sequence similarity 84, member B	chr8:127564939-127564880	GO:0005515|GO:0005737|GO:0005886	NM_174911	THC2524498	Hs.741352
A_23_P315206	1.25076	0.431061	0.836359	0.662849	0.796703	1.41548	0.811737	1.18651	Detected	Detected	Detected	Detected	Detected	Detected	Detected	Detected	CCBL1	Homo sapiens cysteine conjugate-beta lyase, cytoplasmic (CCBL1), transcript variant 1, mRNA [NM_004059]	CTGTCTTTGTCCAGGTTTCAGACATTTCTAGGTTGGGGAAGATGCTATTGGGAAACCTCT	131595801	chr9	131595742	-	FALSE	hs|9q34.11	ENST00000483599	883	NM_004059	cysteine conjugate-beta lyase, cytoplasmic	chr9:131595801-131595742	GO:0006559|GO:0070189|GO:0006569|GO:0047312|GO:0047804|GO:0008483|GO:0008652|GO:0044281|GO:0042803|GO:0005829|GO:0097053|GO:0034641|GO:0005737|GO:0030170|GO:0006575|GO:0047316|GO:0005654|GO:0016212|GO:0036141|GO:0047945	NM_004059	THC2520236	Hs.495250
A_33_P3212525	-0.0336166	-0.115108	-0.0129888	-0.0837197	-0.0080363	-0.104789	-0.00727987	-0.0575399	Not Detected	Not Detected	Not Detected	Not Detected	Not Detected	Not Detected	Not Detected	Not Detected		zinc finger, FYVE domain containing 26 [Source:HGNC Symbol;Acc:HGNC:20761] [ENST00000394455]	ATGAGATAAGAGATAAGATGTGACACAAATACAAGGTAACTTTTTGAGGTTCTTAACCCC	68194150	chr14	68194091	-	FALSE	hs|14q24.1	ENST00000394455		AK128496		chr14:68194150-68194091
A_21_P0014784	0.669038	-0.673366	1.46407	-1.40183	0.885867	0.853131	0.823543	-0.0567806	Not Detected	Not Detected	Not Detected	Not Detected	Not Detected	Not Detected	Not Detected	Not Detected		heat shock 10kDa protein 1 pseudogene 22 [Source:HGNC Symbol;Acc:HGNC:49341] [ENST00000456856]	CACCAAAATAGTTCTAGATGACAAGGATTGTATCTTATTAAGAGATGGCGACATTCTTGA	94790090	chr9	94790030	+	FALSE	hs|9q22.31	ENST00000456856				chr9:94790030-94790090
(+)E1A_r60_a107	-1.56082	-1.44481	-0.954273	-2.02196	-1.39907	-1.10763	-1.28896	-1.77383	Detected	Detected	Detected	Detected	Detected	Detected	Detected	Detected		Unknown						pos
A_21_P0004412	-1.49215	-2.24382	-2.20801	-2.59333	-2.84419	-2.83632	-0.909258	-0.974597	Not Detected	Not Detected	Not Detected	Not Detected	Not Detected	Not Detected	Not Detected	Not Detected	lnc-ZNF366-6	LNCipedia lincRNA (lnc-ZNF366-6), lincRNA [lnc-ZNF366-6:1]	ACATGGATGAAATTGCCCTGCTGTCTCATGTTTCGTCAACAGGAAGAAAAATACGTCTTC	72250854	chr5	72236832	-	FALSE	hs|5q13.2				lnc-ZNF366-6:1	chr5:72250854-72236832
A_22_P00012804	-0.0260549	-0.110947	-0.00650233	-0.0765504	-0.0036816	-0.100207	-0.00351082	-0.0547354	Not Detected	Not Detected	Not Detected	Not Detected	Not Detected	Not Detected	Not Detected	Not Detected	lnc-RAP1GDS1-1	DB461599 RIKEN full-length enriched human cDNA library, testis Homo sapiens cDNA clone H013094M19 5', mRNA sequence [DB461599]	CAGAGTTAAGGCTTTGACTTCAACCCATTGACATCAAACACAACCCAGTGAAATGGCTGA	99431086	chr4	99431027	+	FALSE	hs|4q23			DB461599	lnc-RAP1GDS1-1:1	chr4:99431027-99431086				Hs.641556
A_19_P00808461	0.152332	-0.120099	0.205553	-0.486451	0.334296	-0.39542	-0.0163688	-0.300847	Detected	Detected	Detected	Detected	Detected	Detected	Detected	Detected	ZNF37A	Homo sapiens zinc finger protein 37A (ZNF37A), transcript variant 1, mRNA [NM_001007094]	GTGGGAAAACCTTCCATCAGAAGTTGGCCCTAATTGTTCACCAGAGAACTCATATAAGAC	38407553	chr10	38407494	+	FALSE	hs|10p11.1	ENST00000452306	7587	NM_001007094	zinc finger protein 37A	chr10:38407494-38407553	GO:0006355|GO:0003700|GO:0005634|GO:0003677|GO:0046872|GO:0006351	NM_001007094	THC2540442	Hs.292575
A_22_P00004055	-0.0224393	-0.109111	-0.00323837	-0.0732303	-0.00151966	-0.0977714	-0.00167531	-0.0535272	Not Detected	Not Detected	Not Detected	Not Detected	Not Detected	Not Detected	Not Detected	Not Detected	lnc-CHST2-4	602569657F1 NIH_MGC_77 Homo sapiens cDNA clone IMAGE:4693935 5', mRNA sequence [BG541773]	TCAGATTTTCATCCAGGTCCACGCCAACTCTGTTAAACAAAACCAAAAACTGGTCAATCC	143100987	chr3	143100928	+	FALSE	hs|3q24			BG541773	lnc-CHST2-4:1	chr3:143100928-143100987				Hs.626745
A_21_P0009137	-0.0207352	-0.108238	-0.00164173	-0.0716494	-0.000367144	-0.0965077	-0.00073679	-0.0530102	Not Detected	Not Detected	Not Detected	Not Detected	Not Detected	Not Detected	Not Detected	Not Detected			AGACCCTCAGTTCCTGTTTCTAGTAAGTTTCTGTCTTTTGATTCATGACGTGACTGCAGG	86120001	chr16	86119942	-	FALSE	hs|16q24.1	ENST00000563931				chr16:86120001-86119942				Hs.537253
A_23_P168306	2.65162	3.06087	3.26684	3.4689	2.84887	2.824	3.19592	3.80401	Detected	Detected	Detected	Detected	Detected	Detected	Detected	Detected	WASF1	Homo sapiens WAS protein family, member 1 (WASF1), transcript variant 1, mRNA [NM_003931]	TTAGCAGTATCCCCTTCCCACTTATATATTGTGTGATATGATTTTGCTTGCCTATAGGAG	110421185	chr6	110421126	-	FALSE	hs|6q21	ENST00000392589	8936	NM_003931	WAS protein family, member 1	chr6:110421185-110421126	GO:0005515|GO:0031209|GO:0030054|GO:0006928|GO:0045202|GO:0003779|GO:0015629|GO:0032403|GO:0048365|GO:0016601|GO:0006461|GO:0030041|GO:2000601|GO:0005856	NM_003931	THC2482774	Hs.75850
A_33_P3257627	-0.0308656	0.226363	0.492561	-0.592145	0.184499	0.640628	-1.84404	0.515863	Not Detected	Not Detected	Not Detected	Not Detected	Not Detected	Not Detected	Not Detected	Not Detected		protein phosphatase 1, regulatory subunit 12B pseudogene, Y-linked 1 [Source:HGNC Symbol;Acc:HGNC:18498] [ENST00000367272]	AGAGAGGAGGTGGCCCAAGGAACGATGAAGAGGCACAGACATCAATTTCTGGTCAAAGGA	28425272	chrY	28425213	-	FALSE	hs|Yq11.23	ENST00000367272				chrY:28425272-28425213
A_21_P0004881	-0.0158391	-0.10587	0.00312498	-0.0672143	0.00297567	-0.0926367	1.02869	-0.0515926	Not Detected	Not Detected	Not Detected	Not Detected	Not Detected	Not Detected	Not Detected	Not Detected	lnc-TSPO2-1	LNCipedia lincRNA (lnc-TSPO2-1), lincRNA [lnc-TSPO2-1:1]	TAAATCATGTCAGCATTGGAACATGATCCTAAAACCCAGAGTCTTTATGCAATATCATGC	40685512	chr6	40685453	+	FALSE	hs|6p21.1				lnc-TSPO2-1:1	chr6:40685453-40685512
A_23_P411723	2.33648	1.55472	2.61847	2.38437	2.73595	1.35734	2.3757	2.5048	Detected	Detected	Detected	Detected	Detected	Detected	Detected	Detected	PLAG1	Homo sapiens pleiomorphic adenoma gene 1 (PLAG1), transcript variant 1, mRNA [NM_002655]	TCCATTAGGAAACGGATTGCATCATACCTGAACATAAGCTGGACTGCTGAAATTGTATTT	57074013	chr8	57073954	-	FALSE	hs|8q12.1	ENST00000316981	5324	NM_002655	pleiomorphic adenoma gene 1	chr8:57074013-57073954	GO:0003700|GO:0060736|GO:0006366|GO:0000981|GO:0005634|GO:0060252|GO:0000978|GO:0046872|GO:0001077|GO:0035264|GO:0045944|GO:0010629|GO:0022612	NM_002655	THC2649104	Hs.14968
A_23_P91943	0.897995	-0.104491	0.00629646	-0.0645072	0.543517	-0.103263	0.00381177	-0.0508237	Not Detected	Not Detected	Not Detected	Not Detected	Not Detected	Not Detected	Not Detected	Not Detected	IL12A	Homo sapiens interleukin 12A (IL12A), mRNA [NM_000882]	CCCTTGAAGAACCGGATTTTTATAAAACTAAAATCAAGCTCTGCATACTTCTTCATGCTT	159713290	chr3	159713231	+	FALSE	hs|3q25.33	ENST00000496308	3592	NM_000882	interleukin 12A	chr3:159713231-159713290	GO:0005515|GO:0050830|GO:0042520|GO:0005615|GO:0032816|GO:0045513|GO:0006955|GO:0005737|GO:0042102|GO:0051135|GO:0032496|GO:0007050|GO:0045582|GO:0032729|GO:0046982|GO:0005143|GO:0042163|GO:0050671|GO:0042832|GO:0048662|GO:0097191|GO:0009615|GO:0005125|GO:0045785|GO:0032700|GO:0032946|GO:0016477|GO:0010224|GO:0043514|GO:0001916|GO:0045954|GO:0034393|GO:0002860|GO:0008083	NM_000882	THC2605668	Hs.673
A_33_P3238052	4.38747	2.06569	4.51601	2.64732	4.67283	1.68875	4.61004	2.69615	Detected	Detected	Detected	Detected	Detected	Detected	Detected	Detected	FAM216A	Homo sapiens family with sequence similarity 216, member A (FAM216A), mRNA [NM_013300]	GGTAAGGGGTTGTGAGTTGTGTCCTGTATGTTTAGGATGGTATTGTTATTTATTAAATCA	110928041	chr12	110927982	+	FALSE	hs|12q24.11	ENST00000547539	29902	NM_013300	family with sequence similarity 216, member A	chr12:110927982-110928041		NM_013300	THC2732931	Hs.436618
A_33_P3267195	-1.97802	-1.28721	-1.94739	-1.30407	-1.89144	-1.00917	-1.95442	-1.62106	Detected	Detected	Detected	Detected	Detected	Detected	Detected	Detected	KU-MEL-3	Homo sapiens uncharacterized LOC497048 (KU-MEL-3), long non-coding RNA [NR_122107]	TTTGTGCCCTGCTTCCAATCATGCCAGGCCTCGGGGTCCCTGTCTCTAACTTCACCATGA	4611326	chr6	4611267	+	FALSE	hs|6p25.1	ENST00000380106	497048	NR_122107	uncharacterized LOC497048	chr6:4611267-4611326		NR_122107	THC2481673	Hs.591355
A_24_P68631	0.604634	1.46972	0.0386801	0.989101	0.685251	1.38101	0.0300016	1.21763	Detected	Detected	Detected	Detected	Detected	Detected	Detected	Detected	HIST2H2AB	Homo sapiens histone cluster 2, H2ab (HIST2H2AB), mRNA [NM_175065]	AAGAAGACGCGCATCATCCCTCGCCATCTGCAACTAGCCGTGAGGAATGACGAAGAGCTC	149859244	chr1	149859185	-	FALSE	hs|1q21.2	ENST00000331128	317772	NM_175065	histone cluster 2, H2ab	chr1:149859244-149859185	GO:0008150|GO:0003674|GO:0046982|GO:0005634|GO:0000786|GO:0003677|GO:0070062	NM_175065	THC2675691	Hs.664173
A_32_P488818	-0.00719924	-0.102184	0.0124416	-0.0597515	0.141011	-0.0844131	0.00731271	-0.049692	Not Detected	Not Detected	Not Detected	Not Detected	Not Detected	Not Detected	Not Detected	Not Detected	YIPF7	Homo sapiens Yip1 domain family, member 7 (YIPF7), mRNA [NM_182592]	GCCAGCATCCAACTCAGATTATTATTCACAATCTCCTTACATTGACAGTTTTGATGAAGA	44638015	chr4	44637956	-	FALSE	hs|4p12	ENST00000510035	285525	NM_182592	Yip1 domain family, member 7	chr4:44638015-44637956	GO:0005789|GO:0016021	NM_182592	THC2646575	Hs.596000
A_23_P139250	-0.00594356	-0.101694	0.0139636	-0.0586841	0.0108545	-0.0830159	0.00823147	-0.049495	Not Detected	Not Detected	Not Detected	Not Detected	Not Detected	Not Detected	Not Detected	Not Detected	OR56B1	Homo sapiens olfactory receptor, family 56, subfamily B, member 1 (OR56B1), mRNA [NM_001005180]	CTTCGCTATCCATCAATTGTCACCAGTTCCTTAATCTTAAAAGCTACCCTGTTCATGGTG	5758220	chr11	5758161	+	FALSE	hs|11p15.4	ENST00000317121	387748	NM_001005180	olfactory receptor, family 56, subfamily B, member 1	chr11:5758161-5758220	GO:0050911|GO:0004984|GO:0007186|GO:0005886|GO:0004930|GO:0016021	NM_001005180	THC2602967	Hs.689609
A_22_P00001666	-0.00476404	-0.814065	-0.965331	-0.430278	-1.1107	-1.63822	-1.39908	-0.0493286	Not Detected	Not Detected	Not Detected	Not Detected	Not Detected	Not Detected	Not Detected	Not Detected	lnc-ASH2L-1	LNCipedia lincRNA (lnc-ASH2L-1), lincRNA [lnc-ASH2L-1:1]	AAAGATTAGTACTCATCAAGAGTATCTGCTCGAGGAATGGAAAGACCTCGGTCCTTCAGG	38021242	chr8	38021183	+	FALSE	hs|8p11.23				lnc-ASH2L-1:1	chr8:38021183-38021242			THC2604581
A_21_P0009969	-0.297141	0.75185	0.486566	0.0163756	0.343302	0.688268	0.522592	0.652045	Not Detected	Not Detected	Not Detected	Not Detected	Not Detected	Detected	Not Detected	Not Detected	lnc-ARFGEF2-2	LNCipedia lincRNA (lnc-ARFGEF2-2), lincRNA [lnc-ARFGEF2-2:7]	CTCCAGCTCCTTGACCCTCATAAACAATCCCTTCTTATGAAATGTAGCAGTCAGGAAAAC	47133386	chr20	47133327	+	FALSE	hs|20q13.13				lnc-ARFGEF2-2:7	chr20:47133327-47133386			THC2519534	Hs.640099
ETG08_142674	-0.0764856	-0.132377	-0.0299335	-0.0331757	-0.01511	-0.154447	-0.016877	-0.166497	Not Detected	Not Detected	Not Detected	Not Detected	Not Detected	Not Detected	Not Detected	Not Detected		Unknown						pos
A_33_P3366102	0.25297	0.778217	0.732362	0.768398	0.609816	0.0542794	0.571573	0.869777	Detected	Detected	Detected	Detected	Detected	Detected	Detected	Detected	KLHL7	Homo sapiens kelch-like family member 7 (KLHL7), transcript variant 3, mRNA [NM_001172428]	GGATGCAGCAAACCAATATCAGATTGAACCTGTGAAGAAAATGTGTGTTGATTTTTTGAA	23164762	chr7	23164703	+	FALSE	hs|7p15.3	ENST00000459661	55975	NM_001172428	kelch-like family member 7	chr7:23164703-23164762	GO:0005737|GO:0016567|GO:0005886|GO:0031463|GO:0005730|GO:0005654|GO:0005634|GO:0042803	NM_001172428	NP710184	Hs.654817
A_33_P3402350	-0.547834	0.756001	-2.12573	0.543287	-1.00637	1.51103	-2.35519	-0.996699	Not Detected	Not Detected	Not Detected	Not Detected	Not Detected	Not Detected	Not Detected	Not Detected		glyceraldehyde 3 phosphate dehydrogenase pseudogene 32 [Source:HGNC Symbol;Acc:HGNC:37784] [ENST00000433816]	ATCCTGCCAAAAATGATGACATCAAGAAAGTGTTGAAGCAGCATCGGAGTTCCCCTTCGA	120076628	chr1	120076569	-	FALSE	hs|1p12	ENST00000433816				chr1:120076628-120076569
A_22_P00008664	0.00060508	-0.0995007	0.0226045	-0.0536191	0.391424	0.561615	-0.325446	-0.649351	Not Detected	Not Detected	Not Detected	Not Detected	Not Detected	Not Detected	Not Detected	Not Detected		Homo sapiens cDNA FLJ45614 fis, clone BRTHA3026161. [AK127521]	TGTGGGATTTCTCCAGAAGCAGACTCAGACAGGGATTGGCACCCACACTGAAAAGTTAAC	105311968	chr14	105311909	+	FALSE	hs|14q32.33	ENST00000556430		AK127521		chr14:105311909-105311968			THC2523928	Hs.531555
A_22_P00007173	0.00139531	-0.0992334	0.024117	-0.0529566	0.0187841	-0.0727995	0.014202	-0.0490087	Not Detected	Not Detected	Not Detected	Not Detected	Not Detected	Not Detected	Not Detected	Not Detected	lnc-GNLY-1	LNCipedia lincRNA (lnc-GNLY-1), lincRNA [lnc-GNLY-1:1]	CGAGTATAGTGGGAGAATATGAATGAAAAGAATAGAAGGTGTAGCAACATATTCCTTCTA	85943136	chr2	85943077	+	FALSE	hs|2p11.2				lnc-GNLY-1:1	chr2:85943077-85943136
A_22_P00004583	0.00238635	-0.0990188	0.0255127	-0.052361	0.0199092	-0.0713209	0.015024	-0.0490643	Not Detected	Not Detected	Not Detected	Not Detected	Not Detected	Not Detected	Not Detected	Not Detected		BX089791 Soares_NFL_T_GBC_S1 Homo sapiens cDNA clone IMAGp998E065206 ; IMAGE:2110829, mRNA sequence [BX089791]	ATTCTCCTCGTGGGAGCAAGAAGATGAAGTGGAGAGGAAGGTTTGAGTCCTTTCTCTCTA	25609345	chr22	25609286	+	FALSE	hs|22q11.23	ENST00000454253				chr22:25609286-25609345			THC2694006	Hs.738343
A_33_P3290573	-1.26063	-1.41236	-1.79833	-2.03437	-1.24901	-1.09298	-1.65837	-1.9115	Detected	Detected	Detected	Detected	Detected	Detected	Detected	Detected	FAM46A	Homo sapiens family with sequence similarity 46, member A (FAM46A), mRNA [NM_017633]	TTGGACTTCTTACCCGAGGGGGTGAACAAAGAGAAGATCACACCACTCACGCTCAAGGAA	82461363	chr6	82460186	-	FALSE	hs|6q14.1	ENST00000369754	55603	NM_017633	family with sequence similarity 46, member A	chr6:82461363-82460186	GO:0010468|GO:0030193	NM_017633	THC2547889	Hs.10784
A_22_P00000995	0.00402308	-0.0986506	0.0281894	-0.56597	0.0221565	0.844363	0.0166442	-0.0492706	Not Detected	Not Detected	Not Detected	Not Detected	Not Detected	Not Detected	Not Detected	Not Detected	LOC101927139	Homo sapiens uncharacterized LOC101927139 (LOC101927139), long non-coding RNA [NR_123718]	GAGCTCTGGCCATGCCTTATACTTTCTTTTAACTTATTGTTCTGCCCTTTGAATTCAATA	66508267	chr1	66508208	-	FALSE	hs|1p31.3		101927139	NR_123718	uncharacterized LOC101927139	chr1:66508267-66508208		NR_123718	THC2673528
A_21_P0010951	0.149969	0.522457	1.58627	-0.321268	0.69947	-0.0419927	0.812949	-0.0614056	Detected	Not Detected	Not Detected	Detected	Detected	Detected	Detected	Detected	LOC101929506	PREDICTED: Homo sapiens uncharacterized LOC101929506 (LOC101929506), transcript variant X2, ncRNA [XR_252776]	GTTCTGATACTAAGGACAAGTATGCTCATATGACATTAACAGACAAGACACTTTTCAGAA	81430883	chr10	81426592	+	FALSE	hs|10q22.3		101929506	XR_252776	uncharacterized LOC101929506	chr10:81426592-81430883		XR_252776	THC2585816
A_22_P00003229	-0.404503	0.101474	-0.98523	-0.668379	-0.803573	-1.15406	-0.968219	0.656369	Not Detected	Not Detected	Not Detected	Detected	Not Detected	Detected	Not Detected	Detected	lnc-CACNG5-1	LNCipedia lincRNA (lnc-CACNG5-1), lincRNA [lnc-CACNG5-1:1]	TCTGGAAAAACGCAGCTAGAATAACGAGGAAGCAGAGGGGCCTCTCCCACACCAGGCTTG	64672579	chr17	64672520	+	FALSE	hs|17q24.2				lnc-CACNG5-1:1	chr17:64672520-64672579			THC2778712
A_23_P163306	5.30139	5.6295	5.93488	5.99014	6.08178	6.6837	6.35239	5.74678	Not Detected	Not Detected	Not Detected	Not Detected	Not Detected	Not Detected	Not Detected	Not Detected	CGNL1	Homo sapiens cingulin-like 1 (CGNL1), transcript variant 2, mRNA [NM_032866]	ACCTCCATGTGAGTGAATTCCTGGATAAAGCAAGATTTCCTTTCAATAAACGCTGTCACC	57842906	chr15	57842847	+	FALSE	hs|15q21.3	ENST00000281282	84952	NM_032866	cingulin-like 1	chr15:57842847-57842906	GO:0003774|GO:0008152|GO:0016459|GO:0005923	NM_032866	THC2601848	Hs.148989
A_21_P0007087	0.00664145	-0.0981958	0.0332734	-0.0499265	0.0266004	-0.0625414	0.0197999	-0.0500297	Not Detected	Not Detected	Not Detected	Not Detected	Not Detected	Not Detected	Not Detected	Not Detected	lnc-C10orf137-1	LNCipedia lincRNA (lnc-C10orf137-1), lincRNA [lnc-C10orf137-1:4]	GGAGGGAGGAAGACAATGACGACATTTAAAACCTAAAAACAGCGGCCATTTCCAACTCAG	127375335	chr10	127375276	+	FALSE	hs|10q26.13				lnc-C10orf137-1:4	chr10:127375276-127375335
A_21_P0010687	-0.844757	-0.0981367	0.0344836	-0.0497113	-0.295475	-0.0610946	0.0205617	-0.938295	Not Detected	Not Detected	Not Detected	Not Detected	Not Detected	Not Detected	Not Detected	Not Detected	XLOC_l2_000018	BROAD Institute lincRNA (XLOC_l2_000018), lincRNA [TCONS_l2_00001952]	TGCTGCTGACTTTGCAAACGGAGGTGCTGAAACCGGGTGTCTGGAGCTCAGAGAAGAGGT	995993	chr1	995934	+	FALSE	hs|1p36.33					chr1:995934-995993				Hs.744815
A_23_P145146	0.504582	0.449948	0.819732	0.578473	0.725966	0.124717	0.826996	0.635267	Detected	Detected	Detected	Detected	Detected	Detected	Detected	Detected	PDCD2	Homo sapiens programmed cell death 2 (PDCD2), transcript variant 1, mRNA [NM_002598]	ACAGAAGAATTTGTGTGGAAGCAGGATGTAACAGATACACCGTAAAGGCATCTTAAAGCC	170886691	chr6	170886632	-	FALSE	hs|6q27	ENST00000167218	5134	NM_002598	programmed cell death 2	chr6:170886691-170886632	GO:0005515|GO:0005737|GO:0043065|GO:0006919|GO:0006915|GO:0005634|GO:0019899|GO:0003677|GO:0046872|GO:0070062	NM_002598	THC2462147	Hs.367900
A_22_P00007583	0.00806405	0.522873	0.763847	0.838381	0.0298834	0.856095	0.0220554	0.805051	Not Detected	Not Detected	Not Detected	Not Detected	Not Detected	Not Detected	Not Detected	Not Detected	lnc-HDAC9-3	LNCipedia lincRNA (lnc-HDAC9-3), lincRNA [lnc-HDAC9-3:1]	CACTCACTTCACTTGTATCAAAGAGTTGCTGGAATAACTGATGAAAGAATGCAAGAAATA	19161521	chr7	19161462	+	FALSE	hs|7p21.1				lnc-HDAC9-3:1	chr7:19161462-19161521
A_23_P412577	-1.67619	3.8722	-1.38845	1.99926	-0.821212	1.90973	-1.65775	1.3594	Detected	Not Detected	Detected	Not Detected	Detected	Detected	Detected	Detected	ANKRD29	Homo sapiens ankyrin repeat domain 29 (ANKRD29), mRNA [NM_173505]	TAAACCACGAGAAATATATAGGCTTGTCTCTTTGGTCTTTTATTTTGGCTCTATTGTTGG	21180440	chr18	21180381	-	FALSE	hs|18q11.2	ENST00000591280	147463	NM_173505	ankyrin repeat domain 29	chr18:21180440-21180381		NM_173505	THC2473614	Hs.374774
A_24_P230514	0.00881174	-0.0980348	-2.16408	-1.65446	0.0320432	-0.0553928	-1.21802	-2.07645	Not Detected	Not Detected	Not Detected	Not Detected	Not Detected	Not Detected	Not Detected	Not Detected	lnc-ATG7-1	Homo sapiens cDNA FLJ37105 fis, clone BRACE2019510. [AK094424]	CCGTCGCATGCTTCACACTCCAGCATGCCAGCACACTGTATGTCTTGTTGTACAACCGTG	11614176	chr3	11614117	+	FALSE	hs|3p25.3			AK094424	lnc-ATG7-1:1	chr3:11614117-11614176
A_24_P296457	-1.41321	-1.50093	-1.74435	-1.41622	-2.26918	-1.65086	-2.05213	-1.61105	Detected	Detected	Detected	Detected	Detected	Detected	Detected	Detected	PHKG2	Homo sapiens phosphorylase kinase, gamma 2 (testis) (PHKG2), transcript variant 1, mRNA [NM_000294]	CCGAGAATATTCTCCTAGATGACAATATGCAGATCCGACTTTCAGATTTCGGGTTCTCCT	30764848	chr16	30764789	+	FALSE	hs|16p11.2	ENST00000563607	5261	NM_000294	phosphorylase kinase, gamma 2 (testis)	chr16:30764789-30764848	GO:0005516|GO:0004689|GO:0005975|GO:0005978|GO:0005964|GO:0005977|GO:0050321|GO:0044281|GO:0005575|GO:0006091|GO:0005524|GO:0005829|GO:0045819|GO:0004674|GO:0009405|GO:0006006|GO:0006468|GO:0005980	NM_000294	THC2526669	Hs.65735
A_32_P129214	-0.20723	-0.0980496	0.0411016	-0.0494928	0.0341856	-0.0525996	0.0249051	-0.052505	Not Detected	Not Detected	Not Detected	Not Detected	Not Detected	Not Detected	Not Detected	Not Detected	LINC00320	Homo sapiens long intergenic non-protein coding RNA 320 (LINC00320), transcript variant 1, long non-coding RNA [NR_109786]	TAACAAGAGAGAAACATCTATCGAACAGACAATATACATACACATCAAACACAACAGCAG	22115409	chr21	22115350	-	FALSE	hs|21q21.1	ENST00000452561	387486	NR_109786	long intergenic non-protein coding RNA 320	chr21:22115409-22115350		NR_109786	THC2651465	Hs.576551
A_33_P3424328	0.00942868	-0.0980651	0.0420835	-0.0496269	0.035246	-0.0512494	-0.127994	-0.534123	Not Detected	Not Detected	Not Detected	Not Detected	Not Detected	Not Detected	Not Detected	Not Detected	RAB44	Homo sapiens RAB44, member RAS oncogene family (RAB44), mRNA [NM_001257357]	TCCTTCTCCTGGGAAACAAGATGGACTGTGAGGAGGAACGGCAAGTGTCCGTGGAAGCTG	36696561	chr6	36696502	+	FALSE	hs|6p21.2	ENST00000612677	401258	NM_001257357	RAB44, member RAS oncogene family	chr6:36696502-36696561	GO:0006184|GO:0009306|GO:0005886|GO:0017157|GO:0003924|GO:0032482|GO:0019003|GO:0005525|GO:0006886|GO:0012505|GO:0006904	NM_001257357	NP1083355	Hs.485258
A_22_P00007982	0.00949293	-0.0980849	0.0430388	-0.0498192	0.036337	-0.0498106	0.0262539	-0.0533593	Not Detected	Not Detected	Not Detected	Not Detected	Not Detected	Not Detected	Not Detected	Not Detected	LINC00893	Homo sapiens long intergenic non-protein coding RNA 893 (LINC00893), long non-coding RNA [NR_027455]	CATGTATATAAATTGTATATAAATATTTAGGGTTATAAAAATAACCAAAGACACCAAAAA	148609670	chrX	148609611	-	FALSE	hs|Xq28		100131434	NR_027455	long intergenic non-protein coding RNA 893	chrX:148609670-148609611		NR_027455	THC2507717	Hs.669775
A_24_P413470	1.56137	0.563866	0.986249	-1.03602	-1.06672	0.429739	-0.583148	1.16704	Not Detected	Not Detected	Not Detected	Not Detected	Not Detected	Not Detected	Not Detected	Not Detected	TP73	Homo sapiens tumor protein p73 (TP73), transcript variant 1, mRNA [NM_005427]	CGGCGGCCCTGACGAGTGGGCGGACTTCGGCTTCGACCTGCCCGACTGCAAGGCCCGCAA	3649600	chr1	3649541	+	FALSE	hs|1p36.32	ENST00000603362	7161	NM_005427	tumor protein p73	chr1:3649541-3649600	GO:0005515|GO:0010468|GO:0060044|GO:0003700|GO:0030054|GO:0006366|GO:0044212|GO:0000981|GO:0009791|GO:0042802|GO:0043231|GO:0034644|GO:0043524|GO:0003690|GO:0006298|GO:0006978|GO:0000785|GO:0010332|GO:0005794|GO:0019901|GO:0010243|GO:0000122|GO:0000978|GO:0048546|GO:0042771|GO:0045793|GO:0005654|GO:0045893|GO:0008134|GO:0010165|GO:0005634|GO:0001836|GO:0046872|GO:0005829|GO:0000187|GO:0002039|GO:…	NM_005427	NP447234	Hs.192132
A_21_P0010625	0.00969042	-0.0981205	0.0448333	-0.0503106	0.0383638	-0.0472603	0.027538	-0.0545162	Not Detected	Not Detected	Not Detected	Not Detected	Not Detected	Not Detected	Not Detected	Not Detected	XLOC_l2_000945	BROAD Institute lincRNA (XLOC_l2_000945), lincRNA [TCONS_l2_00001282]	ACAACACCTCATGCCTCATCAGATACTAATGGAAATGTGGGATACAGGCTTTTAATATGT	68808315	chr1	68808256	-	FALSE	hs|1p31.3					chr1:68808315-68808256
A_22_P00008772	1.02553	-0.607016	-0.284542	-0.0506249	0.0393808	-0.0459842	0.768116	0.211563	Not Detected	Not Detected	Not Detected	Not Detected	Not Detected	Not Detected	Not Detected	Not Detected	lnc-KIF1C-2	LNCipedia lincRNA (lnc-KIF1C-2), lincRNA [lnc-KIF1C-2:1]	TGGTTAGGACCTGATAGAATCTGGGCCAGACACCCAGATTCCCACCCTCAGGACAACCCA	4890168	chr17	4890109	+	FALSE	hs|17p13.2			AK123098	lnc-KIF1C-2:1	chr17:4890109-4890168			THC2479188	Hs.673360
A_23_P122563	1.05082	0.24573	0.732129	0.635861	1.25171	0.688457	0.660099	0.369659	Detected	Detected	Detected	Detected	Detected	Detected	Detected	Detected	PFDN6	Homo sapiens prefoldin subunit 6 (PFDN6), transcript variant 2, mRNA [NM_014260]	ACAGTAGGGAAGAGGCTGGACTATATCACAGCTGAAATTAAGCGATACGAATCCCAGCTT	33258514	chr6	33258190	+	FALSE	hs|6p21.32	ENST00000374610	10471	NM_014260	prefoldin subunit 6	chr6:33258190-33258514	GO:0005737|GO:0006457|GO:0016272|GO:0051087|GO:0051084|GO:0051082|GO:0051131|GO:0044267	NM_014260	THC2471838	Hs.446374
A_33_P3211968	0.00944731	-0.0981327	-0.242166	-0.504499	-0.244663	-0.0435326	-0.637435	-1.0145	Not Detected	Not Detected	Not Detected	Not Detected	Not Detected	Not Detected	Not Detected	Not Detected	lnc-TCL1B-2	human full-length cDNA clone CS0DG006YJ19 of B cells (Ramos cell line) of Homo sapiens (human). [BX247990]	CCCTCCATATGGAAGGAAAAGGAGACATCGGGAGTTACGTTAATCATGCTCATTTCTTAA	96222804	chr14	96222745	+	FALSE	hs|14q32.13				lnc-TCL1B-2:4	chr14:96222745-96222804			THC2480834	Hs.633538
A_33_P3268863	0.00891105	-0.0981263	0.212305	0.748275	0.0423786	-0.0422928	0.0299229	-0.0569437	Not Detected	Not Detected	Not Detected	Not Detected	Not Detected	Not Detected	Not Detected	Not Detected	C11orf44	Homo sapiens chromosome 11 open reading frame 44 (C11orf44), mRNA [NM_001271983]	TCCGTCTCTCCAGTGAAATGGTCCTGAAAATTAGGTATCATGTTTTGTTTAACTCTTTAT	130584262	chr11	130584203	+	FALSE	hs|11q24.3	ENST00000317019	283171	NM_001271983	chromosome 11 open reading frame 44	chr11:130584203-130584262	GO:0005576	NM_001271983		Hs.376151
A_22_P00020715	0.00899172	-0.098093	0.0486354	-0.052285	0.0433519	-0.0411169	0.0304742	-0.160531	Not Detected	Not Detected	Not Detected	Not Detected	Not Detected	Not Detected	Not Detected	Not Detected			CTTCTGGCTAAGGGAAAGGTGTACAGACTGTGCTCCTAAAATAAAATTAAATTAAACACT	87718023	chr14	87717964	+	FALSE	hs|14q31.3	ENST00000555490				chr14:87717964-87718023			THC2722526
A_24_P334130	3.84097	-1.22372	3.17414	-1.72538	3.46704	-1.32018	2.84479	-2.24007	Not Detected	Detected	Detected	Detected	Detected	Detected	Detected	Detected	FN1	Homo sapiens fibronectin 1 (FN1), transcript variant 7, mRNA [NM_054034]	AATACTCTTTCTGCACAGACCACACTGTTTTGGTTCAGACTCGAGGAGGAAATTCCAATG	216288895	chr2	216288217	-	FALSE	hs|2q35	ENST00000426059	2335	NM_054034	fibronectin 1	chr2:216288895-216288217	GO:0005515|GO:0008360|GO:0005518|GO:0045773|GO:0072562|GO:0050900|GO:0035987|GO:0002020|GO:0005615|GO:0033622|GO:0016324|GO:0022617|GO:0030198|GO:0034446|GO:0031093|GO:0007155|GO:0008201|GO:0070062|GO:0005793|GO:0005605|GO:0009611|GO:0005577|GO:0030168|GO:0005576|GO:0006953|GO:0001525|GO:0031012|GO:0016504|GO:0010952|GO:0005178|GO:0018149|GO:0007161|GO:0007596|GO:0002576|GO:0007044	NM_054034	NP1276420	Hs.203717
A_23_P27606	-1.80151	-2.04799	-2.09913	-2.61102	-2.04614	-1.71944	-2.04925	-2.83992	Detected	Detected	Detected	Detected	Detected	Detected	Detected	Detected	IL27RA	Homo sapiens interleukin 27 receptor, alpha (IL27RA), mRNA [NM_004843]	TGAGTCACTTACCTGAGGACACCCAGCCAGGCAGAGCTGGGATTGAAGGACCCCTATAGA	14163276	chr19	14163217	+	FALSE	hs|19p13.12	ENST00000263379	9466	NM_004843	interleukin 27 receptor, alpha	chr19:14163217-14163276	GO:0048302|GO:0032729|GO:0006955|GO:0002829|GO:0050830|GO:0005887|GO:0002827|GO:0045509|GO:0007166|GO:0070106|GO:0004888	NM_004843	THC2471213	Hs.132781
A_33_P3390013	4.23334	5.55349	4.7521	5.54656	5.56823	5.89941	4.70666	5.47353	Not Detected	Not Detected	Not Detected	Not Detected	Not Detected	Not Detected	Not Detected	Not Detected	ADAMTS1	Homo sapiens ADAM metallopeptidase with thrombospondin type 1 motif, 1 (ADAMTS1), mRNA [NM_006988]	GTGATCCTTTAAAGAAACCTAAACATTTCATAGACTTTTGCACAATGGCAGAATGCAGTT	28209959	chr21	28209900	-	FALSE	hs|21q21.3	ENST00000464589	9510	NM_006988	ADAM metallopeptidase with thrombospondin type 1 motif, 1	chr21:28209959-28209900	GO:0008285|GO:0001822|GO:0001542|GO:0031410|GO:0005604|GO:0060347|GO:0005737|GO:0007229|GO:0006508|GO:0008270|GO:0004222|GO:0008201|GO:0008237	NM_006988	THC2498249	Hs.643357
A_21_P0013442	0.00759006	-0.0977763	-1.61248	-0.0545081	0.0471196	-0.0367193	0.0324711	-0.0605091	Not Detected	Not Detected	Not Detected	Not Detected	Not Detected	Not Detected	Not Detected	Not Detected			TGCCAACAGGAAAGAATTCTGCATGGGAGTCAGAACATTTGTATTAAAGACCTGATTTTA	67649778	chr7	67620114	-	FALSE	hs|7q11.22	ENST00000446187				chr7:67649778-67620114
A_22_P00014356	-1.05658	-0.097633	-0.0424838	-0.692333	0.0480321	0.1285	-0.830759	-0.0613108	Not Detected	Not Detected	Not Detected	Not Detected	Not Detected	Not Detected	Not Detected	Not Detected	lnc-SERTAD2-4	DKFZp686I0791_r1 686 (synonym: hlcc3) Homo sapiens cDNA clone DKFZp686I0791 5', mRNA sequence [BX642546]	ACAGTGTCTTCAGTAGCTGAGTGTGGTGTCATTCCCCTATGATATGTGCACTCAATTGCT	64622686	chr2	64622627	-	FALSE	hs|2p14			BX642546	lnc-SERTAD2-4:1	chr2:64622686-64622627				Hs.580314
A_33_P3267543	-0.057466	-0.908621	-0.602913	0.227438	-2.44975	-0.88173	-1.23075	-1.16245	Not Detected	Not Detected	Not Detected	Not Detected	Not Detected	Not Detected	Not Detected	Not Detected	DPM2	Homo sapiens dolichyl-phosphate mannosyltransferase polypeptide 2, regulatory subunit, mRNA (cDNA clone IMAGE:5222515), partial cds. [BC048256]	AGGCTGCCAGTCAGTAACCTCTGGGTTTCCTGGTGCCCCAGGCTTTTTGGACTCCAATGA	130698694	chr9	130698635	-	FALSE	hs|9q34.11		8818	BC048256	dolichyl-phosphate mannosyltransferase polypeptide 2, regulatory subunit	chr9:130698694-130698635	GO:0005515|GO:0006501|GO:0004582|GO:0048471|GO:0033185|GO:0019348|GO:0016254|GO:0030176|GO:0035269|GO:0000506|GO:0050790|GO:0031647|GO:0005789|GO:0030234|GO:0006488|GO:0044267|GO:0006506|GO:0043687|GO:0018279		THC2543995	Hs.108973
A_33_P3392867	0.00607555	-0.0972338	0.0520624	-0.0564812	0.0497999	-0.0338364	0.0337419	-0.0628974	Not Detected	Not Detected	Not Detected	Not Detected	Not Detected	Not Detected	Not Detected	Not Detected	PPEF2	Homo sapiens protein phosphatase, EF-hand calcium binding domain 2 (PPEF2), mRNA [NM_006239]	CTGTTTGCTCATTCTTCAGATCTTCTCAGTGAATTTAAGAAGCATGATGCAGATAAAGTC	76788526	chr4	76788467	-	FALSE	hs|4q21.1	ENST00000621010	5470	NM_006239	protein phosphatase, EF-hand calcium binding domain 2	chr4:76788526-76788467	GO:0005515|GO:0030145|GO:0005506|GO:0005509|GO:0051879|GO:0031435|GO:0010801|GO:0043409|GO:0001917|GO:0005737|GO:0050906|GO:0006470|GO:0043405|GO:0030544|GO:0043506|GO:0004722|GO:0007601|GO:0001750	NM_006239	THC2482974	Hs.290873
A_22_P00014762	0.443242	-0.686073	0.0523445	-0.0571891	-0.0804903	-1.38221	-1.35014	-1.22124	Not Detected	Not Detected	Not Detected	Not Detected	Not Detected	Not Detected	Not Detected	Not Detected	lnc-SLC35F5-8	LNCipedia lincRNA (lnc-SLC35F5-8), lincRNA [lnc-SLC35F5-8:1]	CTTGCCTGTGCCTTCCGTAGGACAAAAAGAGGGTTTATGATTTTGACCATATCAATTCTT	115591466	chr2	115591407	-	FALSE	hs|2q14.1				lnc-SLC35F5-8:1	chr2:115591466-115591407
A_23_P121120	0.983317	-0.0966891	0.655539	1.60221	0.825389	1.88832	1.55799	0.338273	Not Detected	Not Detected	Not Detected	Not Detected	Not Detected	Not Detected	Not Detected	Not Detected	GPR87	Homo sapiens G protein-coupled receptor 87 (GPR87), mRNA [NM_023915]	GTACATCCACAAATCCAGCAGGCAATTCATAAGTCAGTCAAGCCGAAAGCGAAAACATAA	151012341	chr3	151012282	-	FALSE	hs|3q25.1	ENST00000260843	53836	NM_023915	G protein-coupled receptor 87	chr3:151012341-151012282	GO:0008150|GO:0007186|GO:0045028|GO:0005887|GO:0035589|GO:0007194	NM_023915	THC2474173	Hs.591292
A_21_P0008238	0.00404057	-0.096349	-2.65023	-0.0586671	0.0523229	-0.0312826	0.0347894	-0.0655591	Not Detected	Not Detected	Not Detected	Not Detected	Not Detected	Not Detected	Not Detected	Not Detected	lnc-AL445989.1-19	LNCipedia lincRNA (lnc-AL445989.1-19), lincRNA [lnc-AL445989.1-19:4]	CCAGCAAATGCCTGTTCAGTGATGGATATGCTAAAATCTCCTTTATTATAGATGCATTTA	68617832	chr13	68617773	+	FALSE	hs|13q21.33				lnc-AL445989.1-19:4	chr13:68617773-68617832
(+)E1A_r60_a135	-1.55328	-1.45075	-1.02615	-1.94917	-1.39941	-1.03113	-1.31703	-1.68327	Detected	Detected	Detected	Detected	Detected	Detected	Detected	Detected		Unknown						pos
A_33_P3361758	1.77713	0.0528246	0.800383	0.990038	0.0539267	1.37792	0.0353497	1.28617	Not Detected	Not Detected	Not Detected	Not Detected	Not Detected	Not Detected	Not Detected	Not Detected	FAM227B	Homo sapiens family with sequence similarity 227, member B (FAM227B), mRNA [NM_152647]	AAAGGCTACCAAGAAACCTCATGAAGTGAAACAGGACTTTGAGAAGTTCCTACATAAACT	49624037	chr15	49623978	-	FALSE	hs|15q21.2	ENST00000299338	196951	NM_152647	family with sequence similarity 227, member B	chr15:49624037-49623978		NM_152647	THC2664020	Hs.712959
A_21_P0003082	0.00169888	-0.0950104	0.0529559	-0.0609985	0.0547709	-0.0291489	0.035589	-0.0683442	Not Detected	Not Detected	Not Detected	Not Detected	Not Detected	Not Detected	Not Detected	Not Detected	lnc-HES1-2	LNCipedia lincRNA (lnc-HES1-2), lincRNA [lnc-HES1-2:4]	AATCCAAGACTTCTCTGGAGAGAGACCAGGAAACAGGCTCAGAGAGAAGAAGGGAATTAT	193809331	chr3	193796234	+	FALSE	hs|3q29				lnc-HES1-2:4	chr3:193796234-193809331
A_23_P209269	0.0247785	0.104765	0.309502	0.23951	0.230907	-0.405546	0.458237	0.350572	Detected	Detected	Detected	Detected	Detected	Detected	Detected	Detected	PPM1B	Homo sapiens protein phosphatase, Mg2+/Mn2+ dependent, 1B (PPM1B), transcript variant 5, mRNA [NM_001033557]	TTATTTTTAGAAGTTGTGAGATATTGGATGTGTGGCTATTTTTCCTTTCTCTGTATTCTT	44458448	chr2	44458389	+	FALSE	hs|2p21	ENST00000409432	5495	NM_001033557	protein phosphatase, Mg2+/Mn2+ dependent, 1B	chr2:44458389-44458448	GO:0005515|GO:0050687|GO:0042347|GO:0000287|GO:0030145|GO:0019221|GO:0005829|GO:0006470|GO:0035970|GO:0016020|GO:0004722|GO:0006499|GO:0032688|GO:0043124	NM_001033557	THC2491147	Hs.416769
A_22_P00012249	-0.000260835	-0.0938349	0.0526697	-0.0626139	0.0561816	-0.0279979	0.0359706	-0.0703263	Not Detected	Not Detected	Not Detected	Not Detected	Not Detected	Not Detected	Not Detected	Not Detected			GGAGAAACTGACTCTATAACCAGTGGAAGAAAGGCTGCGTAGCCATCGCCGGATCTCTAG	202601641	chr1	202601582	+	FALSE	hs|1q32.1	ENST00000411431				chr1:202601582-202601641
A_22_P00010106	-0.00111866	-0.093146	0.0525758	-0.0634269	0.0568781	-0.0274955	-1.32748	-0.0713589	Not Detected	Not Detected	Not Detected	Not Detected	Not Detected	Not Detected	Not Detected	Not Detected	lnc-MRGPRD-1	DB231084 TRACH3 Homo sapiens cDNA clone TRACH3024564 5', mRNA sequence [DB231084]	ACACTAATTCCATACTGCCTCCATGCTGGGAGGGGTATGCCCAATAAGATAAACAGATGT	68709162	chr11	68709103	-	FALSE	hs|11q13.3			DB231084	lnc-MRGPRD-1:1	chr11:68709162-68709103				Hs.629527
A_33_P3335895	-0.0020483	-0.0923538	0.0523913	-0.0642466	0.0575676	-1.28087	-0.26115	-0.0723388	Not Detected	Not Detected	Not Detected	Not Detected	Not Detected	Not Detected	Not Detected	Detected	GFAP	Homo sapiens glial fibrillary acidic protein (GFAP), transcript variant 3, mRNA [NM_001242376]	AAAGCCTCACAATACGAGTTATACCAATACAGGCTCACCAGATTGTAAATGGAACGCCGC	42987577	chr17	42987518	-	FALSE	hs|17q21.31	ENST00000435360	2670	NM_001242376	glial fibrillary acidic protein	chr17:42987577-42987518	GO:0005882|GO:0045109|GO:0031102|GO:0009611|GO:0060291|GO:0051580|GO:0044297|GO:0005829|GO:0005737|GO:0005178|GO:0010625|GO:0016020|GO:0014002|GO:0030198|GO:0060020|GO:0005200|GO:0010977|GO:0019900	NM_001242376	THC2475793	Hs.514227
[truncated: 57,581 more rows]

## Sheet: Sheet1
ProbeName	[Veh, DC](normalized)	[Metformin, DC](normalized)	[Veh, GH](normalized)	[Metformin, GH](normalized)	[Vehicle, JCM](normalized)	[Metformin, JCM](normalized)	[Vehicle, JJB](normalized)	[Metformin, JJB](normalized)	mean norm	mean fold	1477-ICL_257236311951_S01_GE2_107_Sep09_1_2.txt:FEFlags	1477-ICL_257236311951_S01_GE2_107_Sep09_1_4.txt:FEFlags	1477-ICL_257236311951_S01_GE2_107_Sep09_2_2.txt:FEFlags	1477-ICL_257236311951_S01_GE2_107_Sep09_2_4.txt:FEFlags	1477-ICL_257236311951_S01_GE2_107_Sep09_1_1.txt:FEFlags	1477-ICL_257236311951_S01_GE2_107_Sep09_2_1.txt:FEFlags	1477-ICL_257236311951_S01_GE2_107_Sep09_2_3.txt:FEFlags	1477-ICL_257236311950_S01_GE2_107_Sep09_2_1.txt:FEFlags	GeneSymbol	Description	Sequence	Chromosome End Index_Avadis_	Chromosome Number_Avadis_	Chromosome Start Index_Avadis_	Chromosome Strand_Avadis_	ControlType	Cytoband	EnsemblID	EntrezGeneID	GenbankAccession	GeneName	GenomicCoordinates	Go	RefSeqAccession	TIGRID	UniGeneID
[truncated: 58,341 more rows]
